# Supplementary material for: The ancient cline of haplogroup K implies that the Neolithic transition in Europe was mainly demic
Source: Sci Rep. 2017 Sep 11;7:11229. doi: 10.1038/s41598-017-11629-8 (PMC5594011; doi:10.1038/s41598-017-11629-8)
Supplement: Supplementary file 3 — Program S1 [file 41598_2017_11629_MOESM3_ESM.zip › SimulationParameters.inp]

SIMULATION PARAMETERS
--> Will we consider mountain effect? 0 = NO, 1 = YES
1
--> Sea travel mode: 0 -> No sea travel, 1 -> Open-sea see travel (straight lines)
1
--> Sea travel distance: maxSeaTravel = MaxSeaTravel(inKm) / 50
3
--> Number of iterations (generations)
200
--> Reproduction rate for Mesolithic populations:
1.0
--> Reproduction rate for Neolithic populations: R = exp(a*T)
2.45
--> Persistence
0.38
--> Interbreeding intensity (Vertical cultural transmission)
0.02
