# Supplementary material for: The ancient cline of haplogroup K implies that the Neolithic transition in Europe was mainly demic
Source: Sci Rep. 2017 Sep 11;7:11229. doi: 10.1038/s41598-017-11629-8 (PMC5594011; doi:10.1038/s41598-017-11629-8)
Supplement: Supplementary file 3 — Program S1 [file 41598_2017_11629_MOESM3_ESM.zip › ErrorHandling.F90]

module ErrorHandling

    implicit none

contains

! OpenFileError -> Used in MAIN
! InputError -> Used in MAIN, TravelWeights

subroutine OpenFileError(err_value, Text)
    ! Print an error message if the program cannot open the file
    ! Stops the program
    
    implicit none
    integer, intent(in) :: err_value
    character(len=*), intent(in) :: Text
    
    if (err_value /= 0) then
        print*, Text
        print*, 'Press ENTER to continue'
        read*
        stop
    endif
end subroutine OpenFileError

subroutine InputError(Text)
    ! Print an error message if the program cannot open the file
    ! Stops the program
    
    implicit none
    character(len=*), intent(in) :: Text
    
    print*, Text
    print*, 'Press ENTER to continue'
    read*
    stop
    
end subroutine InputError

end module ErrorHandling
