# Supplementary material for: The ancient cline of haplogroup K implies that the Neolithic transition in Europe was mainly demic
Source: Sci Rep. 2017 Sep 11;7:11229. doi: 10.1038/s41598-017-11629-8 (PMC5594011; doi:10.1038/s41598-017-11629-8)
Supplement: Supplementary file 3 — Program S1 [file 41598_2017_11629_MOESM3_ESM.zip › Grid.dat]

       18360         180         102
           1           0
           2           3
           3           1
           4           1
           5           1
           6           1
           7           1
           8           1
           9           1
          10           1
          11           1
          12           1
          13           1
          14           1
          15           1
          16           1
          17           1
          18           1
          19           1
          20           1
          21           1
          22           1
          23           1
          24           1
          25           1
          26           1
          27           1
          28           1
          29           1
          30           1
          31           1
          32           1
          33           1
          34           1
          35           1
          36           1
          37           1
          38           1
          39           1
          40           1
          41           1
          42           1
          43           1
          44           1
          45           1
          46           1
          47           1
          48           1
          49           1
          50           1
          51           1
          52           1
          53           1
          54           1
          55           1
          56           1
          57           1
          58           1
          59           1
          60           1
          61           1
          62           1
          63           1
          64           1
          65           1
          66           1
          67           1
          68           1
          69           1
          70           1
          71           1
          72           1
          73           1
          74           1
          75           2
          76           1
          77           1
          78           1
          79           1
          80           1
          81           1
          82           1
          83           1
          84           1
          85           1
          86           1
          87           1
          88           1
          89           1
          90           1
          91           1
          92           1
          93           1
          94           1
          95           1
          96           1
          97           1
          98           1
          99           1
         100           1
         101           1
         102           1
         103           1
         104           1
         105           1
         106           1
         107           1
         108           1
         109           1
         110           1
         111           1
         112           1
         113           1
         114           3
         115           0
         116           0
         117           0
         118           0
         119           0
         120           3
         121           1
         122           2
         123           1
         124           1
         125           1
         126           1
         127           1
         128           1
         129           1
         130           1
         131           1
         132           1
         133           1
         134           1
         135           1
         136           1
         137           1
         138           1
         139           1
         140           1
         141           1
         142           1
         143           1
         144           1
         145           1
         146           1
         147           1
         148           1
         149           1
         150           1
         151           1
         152           1
         153           1
         154           1
         155           1
         156           1
         157           1
         158           3
         159           0
         160           0
         161           0
         162           0
         163           0
         164           0
         165           0
         166           0
         167           0
         168           0
         169           0
         170           0
         171           0
         172           0
         173           0
         174           0
         175           0
         176           0
         177           0
         178           0
         179           0
         180           0
         181           3
         182           1
         183           1
         184           1
         185           1
         186           1
         187           1
         188           1
         189           1
         190           1
         191           1
         192           1
         193           1
         194           1
         195           1
         196           1
         197           1
         198           1
         199           1
         200           1
         201           1
         202           1
         203           1
         204           1
         205           1
         206           1
         207           1
         208           1
         209           1
         210           1
         211           1
         212           1
         213           1
         214           1
         215           1
         216           1
         217           1
         218           1
         219           1
         220           1
         221           1
         222           1
         223           1
         224           1
         225           1
         226           1
         227           1
         228           1
         229           1
         230           1
         231           1
         232           1
         233           1
         234           1
         235           1
         236           1
         237           1
         238           1
         239           1
         240           1
         241           1
         242           1
         243           1
         244           1
         245           1
         246           1
         247           1
         248           1
         249           1
         250           1
         251           1
         252           1
         253           1
         254           1
         255           1
         256           1
         257           1
         258           1
         259           1
         260           1
         261           1
         262           1
         263           1
         264           1
         265           1
         266           1
         267           1
         268           1
         269           1
         270           1
         271           1
         272           1
         273           1
         274           1
         275           1
         276           1
         277           1
         278           1
         279           1
         280           1
         281           1
         282           1
         283           1
         284           1
         285           1
         286           1
         287           1
         288           1
         289           1
         290           1
         291           1
         292           1
         293           1
         294           3
         295           0
         296           0
         297           0
         298           0
         299           0
         300           3
         301           1
         302           1
         303           1
         304           1
         305           1
         306           1
         307           1
         308           1
         309           1
         310           1
         311           1
         312           1
         313           1
         314           1
         315           1
         316           1
         317           1
         318           1
         319           1
         320           1
         321           1
         322           1
         323           1
         324           1
         325           1
         326           1
         327           1
         328           1
         329           1
         330           1
         331           1
         332           1
         333           1
         334           1
         335           1
         336           1
         337           1
         338           1
         339           3
         340           0
         341           0
         342           0
         343           0
         344           0
         345           0
         346           0
         347           0
         348           0
         349           0
         350           0
         351           0
         352           0
         353           0
         354           0
         355           0
         356           0
         357           0
         358           0
         359           0
         360           0
         361           1
         362           1
         363           1
         364           1
         365           1
         366           1
         367           1
         368           1
         369           1
         370           1
         371           1
         372           1
         373           1
         374           1
         375           1
         376           1
         377           1
         378           1
         379           1
         380           1
         381           1
         382           1
         383           1
         384           1
         385           1
         386           1
         387           1
         388           1
         389           1
         390           1
         391           1
         392           1
         393           1
         394           1
         395           1
         396           1
         397           1
         398           1
         399           1
         400           1
         401           1
         402           1
         403           1
         404           1
         405           1
         406           1
         407           1
         408           1
         409           1
         410           1
         411           1
         412           1
         413           1
         414           1
         415           1
         416           1
         417           1
         418           1
         419           1
         420           1
         421           1
         422           1
         423           1
         424           1
         425           1
         426           1
         427           1
         428           1
         429           1
         430           1
         431           1
         432           1
         433           2
         434           1
         435           2
         436           1
         437           1
         438           1
         439           1
         440           1
         441           1
         442           1
         443           1
         444           1
         445           1
         446           1
         447           1
         448           1
         449           1
         450           1
         451           1
         452           1
         453           1
         454           1
         455           1
         456           1
         457           1
         458           1
         459           1
         460           1
         461           1
         462           1
         463           1
         464           1
         465           1
         466           1
         467           1
         468           1
         469           1
         470           1
         471           1
         472           1
         473           3
         474           0
         475           0
         476           0
         477           0
         478           0
         479           0
         480           3
         481           1
         482           1
         483           1
         484           1
         485           1
         486           1
         487           1
         488           1
         489           1
         490           1
         491           1
         492           1
         493           1
         494           1
         495           1
         496           1
         497           1
         498           1
         499           1
         500           1
         501           1
         502           1
         503           1
         504           1
         505           1
         506           1
         507           1
         508           1
         509           1
         510           1
         511           1
         512           1
         513           1
         514           1
         515           1
         516           1
         517           1
         518           1
         519           1
         520           3
         521           0
         522           0
         523           0
         524           0
         525           0
         526           0
         527           0
         528           0
         529           0
         530           0
         531           0
         532           0
         533           0
         534           0
         535           0
         536           0
         537           0
         538           0
         539           0
         540           0
         541           1
         542           1
         543           1
         544           1
         545           1
         546           1
         547           1
         548           1
         549           1
         550           1
         551           1
         552           1
         553           1
         554           1
         555           1
         556           1
         557           1
         558           1
         559           1
         560           1
         561           1
         562           1
         563           1
         564           1
         565           1
         566           1
         567           1
         568           1
         569           1
         570           1
         571           1
         572           1
         573           1
         574           1
         575           1
         576           1
         577           1
         578           1
         579           1
         580           1
         581           1
         582           1
         583           1
         584           1
         585           1
         586           1
         587           1
         588           1
         589           1
         590           1
         591           1
         592           1
         593           1
         594           1
         595           1
         596           1
         597           1
         598           1
         599           1
         600           1
         601           1
         602           1
         603           1
         604           1
         605           1
         606           1
         607           1
         608           1
         609           1
         610           1
         611           2
         612           2
         613           1
         614           1
         615           2
         616           1
         617           1
         618           1
         619           1
         620           1
         621           1
         622           1
         623           1
         624           1
         625           1
         626           1
         627           1
         628           1
         629           1
         630           1
         631           1
         632           1
         633           1
         634           1
         635           1
         636           1
         637           1
         638           1
         639           1
         640           1
         641           1
         642           1
         643           1
         644           1
         645           1
         646           1
         647           1
         648           1
         649           1
         650           1
         651           1
         652           3
         653           0
         654           0
         655           0
         656           0
         657           0
         658           0
         659           0
         660           3
         661           1
         662           1
         663           1
         664           1
         665           1
         666           1
         667           1
         668           1
         669           1
         670           1
         671           1
         672           1
         673           1
         674           1
         675           1
         676           1
         677           1
         678           1
         679           1
         680           1
         681           1
         682           1
         683           1
         684           1
         685           1
         686           1
         687           1
         688           1
         689           1
         690           1
         691           1
         692           1
         693           1
         694           1
         695           1
         696           1
         697           1
         698           1
         699           3
         700           0
         701           0
         702           0
         703           0
         704           0
         705           0
         706           0
         707           0
         708           0
         709           0
         710           0
         711           0
         712           0
         713           0
         714           0
         715           0
         716           0
         717           0
         718           0
         719           0
         720           0
         721           1
         722           1
         723           1
         724           1
         725           1
         726           1
         727           1
         728           1
         729           1
         730           1
         731           1
         732           1
         733           1
         734           1
         735           1
         736           1
         737           1
         738           1
         739           1
         740           1
         741           1
         742           1
         743           1
         744           1
         745           1
         746           1
         747           1
         748           1
         749           1
         750           1
         751           1
         752           1
         753           1
         754           1
         755           1
         756           1
         757           1
         758           1
         759           1
         760           1
         761           1
         762           1
         763           1
         764           1
         765           1
         766           1
         767           1
         768           1
         769           1
         770           1
         771           1
         772           1
         773           1
         774           1
         775           1
         776           1
         777           1
         778           1
         779           1
         780           1
         781           1
         782           1
         783           1
         784           1
         785           1
         786           1
         787           1
         788           1
         789           1
         790           1
         791           1
         792           1
         793           2
         794           1
         795           1
         796           1
         797           1
         798           1
         799           1
         800           1
         801           1
         802           1
         803           1
         804           1
         805           1
         806           1
         807           1
         808           1
         809           1
         810           1
         811           1
         812           1
         813           1
         814           1
         815           1
         816           1
         817           1
         818           1
         819           1
         820           1
         821           1
         822           1
         823           1
         824           1
         825           1
         826           1
         827           1
         828           1
         829           1
         830           1
         831           3
         832           0
         833           0
         834           0
         835           0
         836           0
         837           0
         838           0
         839           3
         840           1
         841           1
         842           1
         843           1
         844           1
         845           1
         846           1
         847           1
         848           1
         849           1
         850           1
         851           1
         852           1
         853           1
         854           1
         855           1
         856           1
         857           1
         858           1
         859           1
         860           1
         861           1
         862           1
         863           1
         864           1
         865           1
         866           1
         867           1
         868           1
         869           1
         870           1
         871           1
         872           1
         873           1
         874           1
         875           1
         876           1
         877           1
         878           1
         879           3
         880           0
         881           0
         882           0
         883           0
         884           0
         885           0
         886           0
         887           0
         888           0
         889           0
         890           0
         891           0
         892           0
         893           0
         894           0
         895           0
         896           0
         897           0
         898           0
         899           0
         900           0
         901           1
         902           1
         903           1
         904           1
         905           1
         906           1
         907           1
         908           1
         909           1
         910           1
         911           1
         912           1
         913           1
         914           1
         915           1
         916           1
         917           1
         918           1
         919           1
         920           1
         921           1
         922           1
         923           1
         924           1
         925           1
         926           1
         927           1
         928           1
         929           1
         930           1
         931           1
         932           1
         933           1
         934           1
         935           1
         936           1
         937           1
         938           1
         939           1
         940           1
         941           1
         942           1
         943           1
         944           1
         945           1
         946           1
         947           1
         948           1
         949           1
         950           1
         951           1
         952           1
         953           1
         954           1
         955           1
         956           1
         957           1
         958           1
         959           1
         960           1
         961           1
         962           1
         963           1
         964           1
         965           1
         966           1
         967           1
         968           1
         969           1
         970           1
         971           1
         972           1
         973           1
         974           1
         975           1
         976           1
         977           1
         978           1
         979           1
         980           1
         981           1
         982           1
         983           1
         984           1
         985           1
         986           1
         987           1
         988           1
         989           1
         990           1
         991           1
         992           1
         993           1
         994           1
         995           1
         996           1
         997           1
         998           1
         999           1
        1000           1
        1001           1
        1002           1
        1003           1
        1004           1
        1005           1
        1006           1
        1007           1
        1008           1
        1009           1
        1010           1
        1011           3
        1012           0
        1013           0
        1014           0
        1015           0
        1016           0
        1017           0
        1018           3
        1019           1
        1020           1
        1021           1
        1022           1
        1023           1
        1024           1
        1025           1
        1026           1
        1027           1
        1028           1
        1029           1
        1030           1
        1031           1
        1032           1
        1033           1
        1034           1
        1035           1
        1036           1
        1037           1
        1038           1
        1039           1
        1040           1
        1041           1
        1042           1
        1043           1
        1044           1
        1045           1
        1046           1
        1047           1
        1048           1
        1049           1
        1050           1
        1051           1
        1052           1
        1053           1
        1054           1
        1055           1
        1056           1
        1057           1
        1058           1
        1059           1
        1060           3
        1061           3
        1062           0
        1063           0
        1064           0
        1065           0
        1066           0
        1067           0
        1068           0
        1069           0
        1070           0
        1071           0
        1072           0
        1073           0
        1074           0
        1075           0
        1076           0
        1077           0
        1078           0
        1079           0
        1080           0
        1081           1
        1082           1
        1083           1
        1084           1
        1085           1
        1086           1
        1087           1
        1088           1
        1089           1
        1090           1
        1091           1
        1092           1
        1093           1
        1094           1
        1095           1
        1096           1
        1097           1
        1098           1
        1099           1
        1100           1
        1101           1
        1102           1
        1103           1
        1104           1
        1105           1
        1106           1
        1107           1
        1108           1
        1109           1
        1110           1
        1111           1
        1112           1
        1113           1
        1114           1
        1115           1
        1116           1
        1117           1
        1118           1
        1119           1
        1120           1
        1121           1
        1122           1
        1123           1
        1124           1
        1125           1
        1126           1
        1127           1
        1128           1
        1129           1
        1130           1
        1131           1
        1132           1
        1133           1
        1134           1
        1135           1
        1136           1
        1137           1
        1138           1
        1139           1
        1140           1
        1141           1
        1142           1
        1143           1
        1144           1
        1145           1
        1146           1
        1147           1
        1148           1
        1149           1
        1150           1
        1151           1
        1152           1
        1153           1
        1154           1
        1155           1
        1156           1
        1157           1
        1158           1
        1159           1
        1160           1
        1161           1
        1162           1
        1163           1
        1164           1
        1165           1
        1166           1
        1167           1
        1168           1
        1169           1
        1170           1
        1171           1
        1172           1
        1173           1
        1174           1
        1175           1
        1176           1
        1177           1
        1178           1
        1179           1
        1180           1
        1181           1
        1182           1
        1183           1
        1184           1
        1185           1
        1186           1
        1187           1
        1188           1
        1189           1
        1190           1
        1191           3
        1192           0
        1193           0
        1194           0
        1195           0
        1196           3
        1197           3
        1198           1
        1199           1
        1200           1
        1201           1
        1202           1
        1203           1
        1204           1
        1205           1
        1206           1
        1207           1
        1208           1
        1209           1
        1210           1
        1211           1
        1212           1
        1213           1
        1214           1
        1215           1
        1216           1
        1217           1
        1218           1
        1219           1
        1220           1
        1221           1
        1222           1
        1223           1
        1224           1
        1225           1
        1226           1
        1227           1
        1228           1
        1229           1
        1230           1
        1231           1
        1232           1
        1233           1
        1234           1
        1235           1
        1236           1
        1237           1
        1238           1
        1239           1
        1240           1
        1241           3
        1242           0
        1243           0
        1244           0
        1245           0
        1246           0
        1247           0
        1248           0
        1249           0
        1250           0
        1251           0
        1252           0
        1253           0
        1254           0
        1255           0
        1256           0
        1257           0
        1258           0
        1259           0
        1260           0
        1261           1
        1262           1
        1263           1
        1264           1
        1265           1
        1266           1
        1267           1
        1268           1
        1269           1
        1270           1
        1271           1
        1272           1
        1273           1
        1274           1
        1275           1
        1276           1
        1277           1
        1278           1
        1279           1
        1280           1
        1281           1
        1282           1
        1283           1
        1284           1
        1285           1
        1286           1
        1287           1
        1288           1
        1289           1
        1290           1
        1291           1
        1292           1
        1293           1
        1294           1
        1295           1
        1296           1
        1297           1
        1298           1
        1299           1
        1300           1
        1301           1
        1302           1
        1303           1
        1304           1
        1305           1
        1306           1
        1307           1
        1308           1
        1309           1
        1310           1
        1311           1
        1312           1
        1313           1
        1314           1
        1315           1
        1316           1
        1317           1
        1318           1
        1319           1
        1320           1
        1321           1
        1322           1
        1323           1
        1324           1
        1325           1
        1326           1
        1327           1
        1328           1
        1329           1
        1330           1
        1331           1
        1332           1
        1333           1
        1334           1
        1335           1
        1336           1
        1337           1
        1338           1
        1339           1
        1340           1
        1341           1
        1342           1
        1343           1
        1344           1
        1345           1
        1346           1
        1347           1
        1348           1
        1349           1
        1350           1
        1351           1
        1352           1
        1353           1
        1354           1
        1355           1
        1356           1
        1357           1
        1358           1
        1359           1
        1360           1
        1361           1
        1362           1
        1363           1
        1364           1
        1365           1
        1366           1
        1367           1
        1368           1
        1369           1
        1370           3
        1371           0
        1372           0
        1373           0
        1374           0
        1375           0
        1376           3
        1377           1
        1378           1
        1379           1
        1380           1
        1381           1
        1382           1
        1383           1
        1384           1
        1385           1
        1386           1
        1387           1
        1388           1
        1389           1
        1390           1
        1391           1
        1392           1
        1393           1
        1394           1
        1395           1
        1396           1
        1397           1
        1398           1
        1399           1
        1400           1
        1401           1
        1402           1
        1403           1
        1404           1
        1405           1
        1406           1
        1407           1
        1408           1
        1409           1
        1410           1
        1411           1
        1412           1
        1413           1
        1414           1
        1415           1
        1416           1
        1417           1
        1418           1
        1419           1
        1420           1
        1421           3
        1422           0
        1423           0
        1424           0
        1425           0
        1426           0
        1427           0
        1428           0
        1429           0
        1430           0
        1431           0
        1432           0
        1433           0
        1434           0
        1435           0
        1436           0
        1437           0
        1438           0
        1439           0
        1440           0
        1441           1
        1442           1
        1443           1
        1444           1
        1445           1
        1446           1
        1447           1
        1448           1
        1449           1
        1450           1
        1451           1
        1452           1
        1453           1
        1454           1
        1455           1
        1456           1
        1457           1
        1458           1
        1459           1
        1460           1
        1461           1
        1462           1
        1463           1
        1464           1
        1465           1
        1466           1
        1467           1
        1468           1
        1469           1
        1470           1
        1471           1
        1472           1
        1473           1
        1474           1
        1475           1
        1476           1
        1477           1
        1478           1
        1479           1
        1480           1
        1481           1
        1482           1
        1483           1
        1484           1
        1485           1
        1486           1
        1487           1
        1488           1
        1489           1
        1490           1
        1491           1
        1492           1
        1493           1
        1494           1
        1495           1
        1496           1
        1497           1
        1498           1
        1499           1
        1500           1
        1501           1
        1502           1
        1503           1
        1504           1
        1505           1
        1506           1
        1507           1
        1508           1
        1509           1
        1510           1
        1511           1
        1512           1
        1513           1
        1514           1
        1515           1
        1516           1
        1517           1
        1518           1
        1519           1
        1520           1
        1521           1
        1522           1
        1523           1
        1524           1
        1525           1
        1526           1
        1527           1
        1528           1
        1529           1
        1530           1
        1531           1
        1532           1
        1533           1
        1534           1
        1535           1
        1536           1
        1537           1
        1538           1
        1539           1
        1540           1
        1541           1
        1542           1
        1543           1
        1544           1
        1545           1
        1546           1
        1547           1
        1548           1
        1549           1
        1550           3
        1551           0
        1552           0
        1553           0
        1554           0
        1555           0
        1556           3
        1557           1
        1558           1
        1559           1
        1560           1
        1561           1
        1562           1
        1563           1
        1564           1
        1565           1
        1566           1
        1567           1
        1568           1
        1569           1
        1570           1
        1571           1
        1572           1
        1573           1
        1574           1
        1575           1
        1576           1
        1577           1
        1578           1
        1579           1
        1580           1
        1581           1
        1582           1
        1583           1
        1584           1
        1585           1
        1586           3
        1587           1
        1588           1
        1589           1
        1590           1
        1591           1
        1592           1
        1593           1
        1594           1
        1595           1
        1596           1
        1597           1
        1598           1
        1599           1
        1600           1
        1601           1
        1602           3
        1603           0
        1604           0
        1605           0
        1606           0
        1607           0
        1608           0
        1609           0
        1610           0
        1611           0
        1612           0
        1613           0
        1614           0
        1615           0
        1616           0
        1617           0
        1618           0
        1619           0
        1620           0
        1621           1
        1622           1
        1623           1
        1624           1
        1625           1
        1626           1
        1627           1
        1628           1
        1629           1
        1630           1
        1631           1
        1632           1
        1633           1
        1634           1
        1635           1
        1636           1
        1637           1
        1638           1
        1639           1
        1640           1
        1641           1
        1642           1
        1643           1
        1644           1
        1645           1
        1646           1
        1647           1
        1648           1
        1649           1
        1650           1
        1651           1
        1652           1
        1653           1
        1654           1
        1655           1
        1656           1
        1657           1
        1658           1
        1659           1
        1660           1
        1661           1
        1662           1
        1663           1
        1664           1
        1665           1
        1666           1
        1667           1
        1668           1
        1669           1
        1670           1
        1671           1
        1672           1
        1673           1
        1674           1
        1675           1
        1676           1
        1677           1
        1678           1
        1679           1
        1680           1
        1681           1
        1682           1
        1683           1
        1684           1
        1685           1
        1686           1
        1687           1
        1688           1
        1689           1
        1690           1
        1691           1
        1692           1
        1693           1
        1694           1
        1695           1
        1696           1
        1697           1
        1698           1
        1699           1
        1700           1
        1701           1
        1702           1
        1703           1
        1704           1
        1705           1
        1706           1
        1707           1
        1708           1
        1709           1
        1710           1
        1711           1
        1712           1
        1713           1
        1714           1
        1715           1
        1716           1
        1717           1
        1718           1
        1719           1
        1720           1
        1721           1
        1722           1
        1723           1
        1724           1
        1725           1
        1726           1
        1727           1
        1728           1
        1729           3
        1730           0
        1731           0
        1732           0
        1733           0
        1734           0
        1735           3
        1736           1
        1737           1
        1738           1
        1739           1
        1740           1
        1741           1
        1742           1
        1743           1
        1744           1
        1745           1
        1746           1
        1747           1
        1748           1
        1749           1
        1750           1
        1751           1
        1752           1
        1753           1
        1754           1
        1755           1
        1756           1
        1757           1
        1758           1
        1759           1
        1760           1
        1761           1
        1762           1
        1763           1
        1764           1
        1765           3
        1766           0
        1767           3
        1768           3
        1769           3
        1770           1
        1771           1
        1772           1
        1773           1
        1774           1
        1775           1
        1776           1
        1777           1
        1778           1
        1779           1
        1780           1
        1781           1
        1782           3
        1783           0
        1784           0
        1785           0
        1786           0
        1787           0
        1788           0
        1789           0
        1790           0
        1791           0
        1792           0
        1793           0
        1794           0
        1795           0
        1796           0
        1797           0
        1798           0
        1799           0
        1800           0
        1801           1
        1802           1
        1803           1
        1804           1
        1805           1
        1806           1
        1807           1
        1808           1
        1809           1
        1810           1
        1811           1
        1812           1
        1813           1
        1814           1
        1815           1
        1816           1
        1817           1
        1818           1
        1819           1
        1820           1
        1821           1
        1822           1
        1823           1
        1824           1
        1825           1
        1826           1
        1827           1
        1828           1
        1829           1
        1830           1
        1831           1
        1832           1
        1833           1
        1834           1
        1835           1
        1836           1
        1837           1
        1838           1
        1839           1
        1840           1
        1841           1
        1842           1
        1843           1
        1844           1
        1845           1
        1846           1
        1847           1
        1848           1
        1849           1
        1850           1
        1851           1
        1852           1
        1853           1
        1854           1
        1855           1
        1856           1
        1857           1
        1858           1
        1859           1
        1860           1
        1861           1
        1862           1
        1863           1
        1864           1
        1865           1
        1866           1
        1867           1
        1868           1
        1869           1
        1870           1
        1871           1
        1872           1
        1873           1
        1874           1
        1875           1
        1876           1
        1877           1
        1878           1
        1879           1
        1880           1
        1881           1
        1882           1
        1883           1
        1884           1
        1885           1
        1886           1
        1887           1
        1888           1
        1889           1
        1890           1
        1891           1
        1892           1
        1893           1
        1894           1
        1895           1
        1896           1
        1897           1
        1898           1
        1899           1
        1900           1
        1901           1
        1902           1
        1903           1
        1904           1
        1905           1
        1906           1
        1907           1
        1908           1
        1909           3
        1910           0
        1911           0
        1912           0
        1913           0
        1914           3
        1915           1
        1916           1
        1917           1
        1918           1
        1919           1
        1920           1
        1921           1
        1922           1
        1923           1
        1924           1
        1925           1
        1926           1
        1927           1
        1928           1
        1929           1
        1930           1
        1931           1
        1932           1
        1933           1
        1934           1
        1935           1
        1936           1
        1937           1
        1938           1
        1939           1
        1940           1
        1941           1
        1942           1
        1943           1
        1944           3
        1945           0
        1946           0
        1947           3
        1948           0
        1949           0
        1950           3
        1951           1
        1952           1
        1953           1
        1954           1
        1955           1
        1956           1
        1957           1
        1958           1
        1959           1
        1960           1
        1961           3
        1962           0
        1963           0
        1964           0
        1965           0
        1966           0
        1967           0
        1968           0
        1969           0
        1970           0
        1971           0
        1972           0
        1973           0
        1974           0
        1975           0
        1976           0
        1977           0
        1978           0
        1979           0
        1980           0
        1981           1
        1982           1
        1983           1
        1984           1
        1985           1
        1986           1
        1987           1
        1988           1
        1989           1
        1990           1
        1991           1
        1992           1
        1993           1
        1994           1
        1995           1
        1996           1
        1997           1
        1998           1
        1999           1
        2000           1
        2001           1
        2002           1
        2003           1
        2004           1
        2005           1
        2006           1
        2007           1
        2008           1
        2009           1
        2010           1
        2011           1
        2012           1
        2013           1
        2014           1
        2015           1
        2016           1
        2017           1
        2018           1
        2019           1
        2020           1
        2021           1
        2022           1
        2023           1
        2024           1
        2025           1
        2026           1
        2027           1
        2028           1
        2029           1
        2030           1
        2031           1
        2032           1
        2033           1
        2034           1
        2035           1
        2036           1
        2037           1
        2038           1
        2039           1
        2040           1
        2041           1
        2042           1
        2043           1
        2044           1
        2045           1
        2046           1
        2047           1
        2048           1
        2049           1
        2050           1
        2051           1
        2052           1
        2053           1
        2054           1
        2055           1
        2056           1
        2057           1
        2058           1
        2059           1
        2060           1
        2061           1
        2062           1
        2063           1
        2064           1
        2065           1
        2066           1
        2067           1
        2068           1
        2069           1
        2070           1
        2071           1
        2072           1
        2073           1
        2074           1
        2075           1
        2076           1
        2077           1
        2078           1
        2079           1
        2080           1
        2081           1
        2082           1
        2083           1
        2084           1
        2085           1
        2086           1
        2087           1
        2088           3
        2089           0
        2090           0
        2091           0
        2092           0
        2093           0
        2094           3
        2095           1
        2096           1
        2097           1
        2098           1
        2099           1
        2100           1
        2101           1
        2102           1
        2103           1
        2104           1
        2105           1
        2106           1
        2107           1
        2108           1
        2109           1
        2110           1
        2111           1
        2112           1
        2113           1
        2114           1
        2115           1
        2116           1
        2117           1
        2118           1
        2119           1
        2120           1
        2121           1
        2122           3
        2123           1
        2124           3
        2125           0
        2126           0
        2127           0
        2128           0
        2129           0
        2130           0
        2131           3
        2132           1
        2133           1
        2134           1
        2135           1
        2136           3
        2137           3
        2138           3
        2139           3
        2140           3
        2141           0
        2142           0
        2143           0
        2144           0
        2145           0
        2146           0
        2147           0
        2148           0
        2149           0
        2150           0
        2151           0
        2152           0
        2153           0
        2154           0
        2155           0
        2156           0
        2157           0
        2158           0
        2159           0
        2160           0
        2161           1
        2162           1
        2163           1
        2164           1
        2165           1
        2166           1
        2167           1
        2168           1
        2169           1
        2170           1
        2171           1
        2172           1
        2173           1
        2174           1
        2175           1
        2176           1
        2177           1
        2178           1
        2179           1
        2180           1
        2181           1
        2182           1
        2183           1
        2184           1
        2185           1
        2186           1
        2187           1
        2188           1
        2189           1
        2190           1
        2191           1
        2192           1
        2193           1
        2194           1
        2195           1
        2196           1
        2197           1
        2198           1
        2199           1
        2200           1
        2201           1
        2202           1
        2203           1
        2204           1
        2205           1
        2206           1
        2207           1
        2208           1
        2209           1
        2210           1
        2211           1
        2212           1
        2213           1
        2214           1
        2215           1
        2216           1
        2217           1
        2218           1
        2219           1
        2220           1
        2221           1
        2222           1
        2223           1
        2224           1
        2225           1
        2226           1
        2227           1
        2228           1
        2229           1
        2230           1
        2231           1
        2232           1
        2233           1
        2234           1
        2235           1
        2236           1
        2237           1
        2238           1
        2239           1
        2240           1
        2241           1
        2242           1
        2243           1
        2244           1
        2245           1
        2246           1
        2247           1
        2248           1
        2249           1
        2250           1
        2251           1
        2252           1
        2253           1
        2254           1
        2255           1
        2256           1
        2257           1
        2258           1
        2259           1
        2260           1
        2261           1
        2262           1
        2263           1
        2264           1
        2265           1
        2266           1
        2267           1
        2268           3
        2269           0
        2270           0
        2271           0
        2272           0
        2273           3
        2274           1
        2275           1
        2276           1
        2277           1
        2278           1
        2279           1
        2280           1
        2281           1
        2282           1
        2283           1
        2284           1
        2285           1
        2286           1
        2287           1
        2288           1
        2289           1
        2290           1
        2291           1
        2292           1
        2293           1
        2294           1
        2295           1
        2296           1
        2297           1
        2298           1
        2299           1
        2300           1
        2301           3
        2302           0
        2303           3
        2304           3
        2305           0
        2306           0
        2307           0
        2308           0
        2309           0
        2310           0
        2311           0
        2312           3
        2313           1
        2314           1
        2315           3
        2316           0
        2317           0
        2318           0
        2319           0
        2320           0
        2321           0
        2322           0
        2323           0
        2324           0
        2325           0
        2326           0
        2327           0
        2328           0
        2329           0
        2330           0
        2331           0
        2332           0
        2333           0
        2334           0
        2335           0
        2336           0
        2337           0
        2338           0
        2339           0
        2340           0
        2341           1
        2342           1
        2343           1
        2344           1
        2345           1
        2346           1
        2347           1
        2348           1
        2349           1
        2350           1
        2351           1
        2352           1
        2353           1
        2354           1
        2355           1
        2356           1
        2357           1
        2358           1
        2359           1
        2360           1
        2361           1
        2362           1
        2363           1
        2364           1
        2365           1
        2366           1
        2367           1
        2368           1
        2369           1
        2370           1
        2371           1
        2372           1
        2373           1
        2374           1
        2375           1
        2376           1
        2377           1
        2378           1
        2379           1
        2380           1
        2381           1
        2382           1
        2383           1
        2384           1
        2385           1
        2386           1
        2387           1
        2388           1
        2389           1
        2390           1
        2391           1
        2392           1
        2393           1
        2394           1
        2395           1
        2396           1
        2397           1
        2398           1
        2399           1
        2400           1
        2401           1
        2402           1
        2403           1
        2404           1
        2405           1
        2406           1
        2407           1
        2408           1
        2409           1
        2410           1
        2411           1
        2412           1
        2413           1
        2414           1
        2415           1
        2416           1
        2417           1
        2418           1
        2419           1
        2420           1
        2421           1
        2422           1
        2423           1
        2424           1
        2425           1
        2426           1
        2427           1
        2428           1
        2429           1
        2430           1
        2431           1
        2432           1
        2433           1
        2434           1
        2435           1
        2436           1
        2437           1
        2438           1
        2439           1
        2440           1
        2441           1
        2442           1
        2443           1
        2444           1
        2445           1
        2446           1
        2447           3
        2448           0
        2449           0
        2450           0
        2451           0
        2452           3
        2453           1
        2454           1
        2455           1
        2456           1
        2457           1
        2458           1
        2459           1
        2460           1
        2461           1
        2462           1
        2463           1
        2464           1
        2465           1
        2466           1
        2467           1
        2468           1
        2469           1
        2470           1
        2471           1
        2472           1
        2473           1
        2474           1
        2475           1
        2476           1
        2477           1
        2478           1
        2479           1
        2480           1
        2481           3
        2482           3
        2483           0
        2484           0
        2485           0
        2486           0
        2487           0
        2488           0
        2489           0
        2490           0
        2491           0
        2492           3
        2493           1
        2494           3
        2495           0
        2496           0
        2497           0
        2498           0
        2499           0
        2500           0
        2501           0
        2502           0
        2503           0
        2504           0
        2505           0
        2506           0
        2507           0
        2508           0
        2509           0
        2510           0
        2511           0
        2512           0
        2513           0
        2514           0
        2515           0
        2516           0
        2517           0
        2518           0
        2519           0
        2520           0
        2521           1
        2522           1
        2523           1
        2524           1
        2525           1
        2526           1
        2527           1
        2528           1
        2529           1
        2530           1
        2531           1
        2532           1
        2533           1
        2534           1
        2535           1
        2536           1
        2537           1
        2538           1
        2539           1
        2540           1
        2541           1
        2542           1
        2543           1
        2544           1
        2545           1
        2546           1
        2547           1
        2548           1
        2549           1
        2550           1
        2551           1
        2552           1
        2553           1
        2554           1
        2555           1
        2556           1
        2557           1
        2558           1
        2559           1
        2560           1
        2561           1
        2562           1
        2563           1
        2564           1
        2565           1
        2566           1
        2567           1
        2568           1
        2569           1
        2570           1
        2571           1
        2572           1
        2573           1
        2574           1
        2575           1
        2576           1
        2577           1
        2578           1
        2579           1
        2580           1
        2581           1
        2582           1
        2583           1
        2584           1
        2585           1
        2586           1
        2587           1
        2588           1
        2589           1
        2590           1
        2591           1
        2592           1
        2593           1
        2594           1
        2595           1
        2596           1
        2597           1
        2598           1
        2599           1
        2600           1
        2601           1
        2602           1
        2603           1
        2604           1
        2605           1
        2606           1
        2607           1
        2608           1
        2609           1
        2610           1
        2611           1
        2612           1
        2613           1
        2614           1
        2615           1
        2616           1
        2617           1
        2618           1
        2619           1
        2620           1
        2621           1
        2622           1
        2623           1
        2624           1
        2625           1
        2626           1
        2627           3
        2628           0
        2629           3
        2630           0
        2631           3
        2632           1
        2633           1
        2634           1
        2635           1
        2636           1
        2637           1
        2638           1
        2639           1
        2640           1
        2641           1
        2642           1
        2643           1
        2644           1
        2645           1
        2646           1
        2647           1
        2648           1
        2649           1
        2650           1
        2651           1
        2652           1
        2653           1
        2654           1
        2655           1
        2656           1
        2657           1
        2658           1
        2659           3
        2660           3
        2661           0
        2662           0
        2663           0
        2664           0
        2665           0
        2666           0
        2667           0
        2668           0
        2669           0
        2670           3
        2671           0
        2672           0
        2673           3
        2674           0
        2675           0
        2676           0
        2677           0
        2678           0
        2679           0
        2680           0
        2681           0
        2682           0
        2683           0
        2684           0
        2685           0
        2686           0
        2687           0
        2688           0
        2689           0
        2690           0
        2691           0
        2692           0
        2693           0
        2694           0
        2695           0
        2696           0
        2697           0
        2698           0
        2699           0
        2700           0
        2701           1
        2702           1
        2703           1
        2704           1
        2705           1
        2706           1
        2707           1
        2708           1
        2709           1
        2710           1
        2711           1
        2712           1
        2713           1
        2714           1
        2715           1
        2716           1
        2717           1
        2718           1
        2719           1
        2720           1
        2721           1
        2722           1
        2723           1
        2724           1
        2725           1
        2726           1
        2727           1
        2728           1
        2729           1
        2730           1
        2731           1
        2732           1
        2733           1
        2734           1
        2735           1
        2736           1
        2737           1
        2738           1
        2739           1
        2740           1
        2741           1
        2742           1
        2743           1
        2744           1
        2745           1
        2746           1
        2747           1
        2748           1
        2749           1
        2750           2
        2751           2
        2752           2
        2753           1
        2754           1
        2755           1
        2756           1
        2757           1
        2758           1
        2759           1
        2760           1
        2761           1
        2762           1
        2763           1
        2764           1
        2765           1
        2766           1
        2767           1
        2768           1
        2769           1
        2770           1
        2771           1
        2772           1
        2773           1
        2774           1
        2775           1
        2776           1
        2777           1
        2778           1
        2779           1
        2780           1
        2781           1
        2782           1
        2783           1
        2784           1
        2785           1
        2786           1
        2787           1
        2788           1
        2789           1
        2790           1
        2791           1
        2792           1
        2793           1
        2794           1
        2795           1
        2796           1
        2797           1
        2798           1
        2799           1
        2800           1
        2801           1
        2802           1
        2803           1
        2804           1
        2805           1
        2806           3
        2807           0
        2808           3
        2809           3
        2810           0
        2811           3
        2812           1
        2813           1
        2814           1
        2815           1
        2816           1
        2817           1
        2818           1
        2819           1
        2820           1
        2821           1
        2822           1
        2823           1
        2824           1
        2825           1
        2826           1
        2827           1
        2828           1
        2829           1
        2830           1
        2831           1
        2832           1
        2833           1
        2834           1
        2835           1
        2836           1
        2837           1
        2838           3
        2839           0
        2840           0
        2841           0
        2842           0
        2843           0
        2844           0
        2845           0
        2846           0
        2847           0
        2848           0
        2849           0
        2850           0
        2851           0
        2852           0
        2853           0
        2854           0
        2855           0
        2856           0
        2857           0
        2858           0
        2859           0
        2860           0
        2861           0
        2862           0
        2863           0
        2864           0
        2865           0
        2866           0
        2867           0
        2868           0
        2869           0
        2870           0
        2871           0
        2872           0
        2873           0
        2874           0
        2875           0
        2876           0
        2877           0
        2878           0
        2879           0
        2880           0
        2881           1
        2882           1
        2883           1
        2884           1
        2885           1
        2886           1
        2887           1
        2888           1
        2889           1
        2890           1
        2891           1
        2892           1
        2893           1
        2894           1
        2895           1
        2896           1
        2897           1
        2898           1
        2899           1
        2900           1
        2901           1
        2902           1
        2903           1
        2904           1
        2905           1
        2906           1
        2907           1
        2908           1
        2909           1
        2910           1
        2911           1
        2912           1
        2913           1
        2914           1
        2915           1
        2916           1
        2917           1
        2918           1
        2919           1
        2920           1
        2921           1
        2922           1
        2923           1
        2924           1
        2925           1
        2926           1
        2927           1
        2928           1
        2929           1
        2930           1
        2931           1
        2932           1
        2933           1
        2934           1
        2935           1
        2936           1
        2937           1
        2938           1
        2939           1
        2940           1
        2941           1
        2942           1
        2943           1
        2944           1
        2945           1
        2946           1
        2947           1
        2948           1
        2949           1
        2950           1
        2951           1
        2952           1
        2953           1
        2954           1
        2955           1
        2956           1
        2957           1
        2958           1
        2959           1
        2960           1
        2961           1
        2962           1
        2963           1
        2964           1
        2965           1
        2966           1
        2967           1
        2968           1
        2969           1
        2970           1
        2971           1
        2972           1
        2973           1
        2974           1
        2975           1
        2976           1
        2977           1
        2978           1
        2979           1
        2980           1
        2981           1
        2982           1
        2983           1
        2984           1
        2985           1
        2986           3
        2987           0
        2988           3
        2989           3
        2990           0
        2991           3
        2992           1
        2993           1
        2994           1
        2995           1
        2996           1
        2997           1
        2998           1
        2999           1
        3000           1
        3001           1
        3002           1
        3003           1
        3004           1
        3005           1
        3006           1
        3007           1
        3008           1
        3009           1
        3010           1
        3011           1
        3012           1
        3013           1
        3014           1
        3015           1
        3016           1
        3017           3
        3018           0
        3019           0
        3020           0
        3021           0
        3022           0
        3023           0
        3024           0
        3025           0
        3026           0
        3027           3
        3028           3
        3029           3
        3030           3
        3031           0
        3032           0
        3033           0
        3034           0
        3035           0
        3036           3
        3037           3
        3038           3
        3039           3
        3040           3
        3041           3
        3042           3
        3043           0
        3044           0
        3045           0
        3046           0
        3047           0
        3048           0
        3049           0
        3050           0
        3051           0
        3052           0
        3053           0
        3054           0
        3055           0
        3056           0
        3057           0
        3058           0
        3059           0
        3060           0
        3061           1
        3062           1
        3063           1
        3064           1
        3065           1
        3066           1
        3067           1
        3068           1
        3069           1
        3070           1
        3071           1
        3072           1
        3073           1
        3074           1
        3075           1
        3076           1
        3077           1
        3078           1
        3079           1
        3080           1
        3081           1
        3082           1
        3083           1
        3084           1
        3085           1
        3086           1
        3087           1
        3088           1
        3089           1
        3090           1
        3091           1
        3092           1
        3093           1
        3094           1
        3095           1
        3096           1
        3097           1
        3098           1
        3099           1
        3100           1
        3101           1
        3102           1
        3103           1
        3104           1
        3105           1
        3106           1
        3107           1
        3108           1
        3109           1
        3110           1
        3111           1
        3112           1
        3113           1
        3114           1
        3115           1
        3116           1
        3117           1
        3118           1
        3119           1
        3120           1
        3121           1
        3122           1
        3123           1
        3124           1
        3125           1
        3126           1
        3127           1
        3128           1
        3129           1
        3130           1
        3131           1
        3132           1
        3133           1
        3134           1
        3135           1
        3136           1
        3137           1
        3138           1
        3139           1
        3140           1
        3141           1
        3142           1
        3143           1
        3144           1
        3145           1
        3146           1
        3147           1
        3148           1
        3149           1
        3150           1
        3151           1
        3152           1
        3153           1
        3154           1
        3155           1
        3156           1
        3157           1
        3158           1
        3159           1
        3160           1
        3161           1
        3162           1
        3163           1
        3164           1
        3165           1
        3166           3
        3167           3
        3168           1
        3169           1
        3170           3
        3171           1
        3172           1
        3173           1
        3174           1
        3175           1
        3176           1
        3177           1
        3178           1
        3179           1
        3180           1
        3181           1
        3182           1
        3183           1
        3184           1
        3185           1
        3186           1
        3187           1
        3188           1
        3189           1
        3190           1
        3191           1
        3192           1
        3193           1
        3194           1
        3195           1
        3196           1
        3197           3
        3198           0
        3199           0
        3200           0
        3201           0
        3202           0
        3203           3
        3204           3
        3205           3
        3206           3
        3207           1
        3208           1
        3209           1
        3210           1
        3211           3
        3212           3
        3213           0
        3214           0
        3215           3
        3216           1
        3217           1
        3218           1
        3219           1
        3220           1
        3221           1
        3222           1
        3223           3
        3224           3
        3225           3
        3226           0
        3227           0
        3228           0
        3229           0
        3230           0
        3231           0
        3232           0
        3233           0
        3234           0
        3235           0
        3236           0
        3237           0
        3238           0
        3239           0
        3240           0
        3241           1
        3242           1
        3243           1
        3244           1
        3245           1
        3246           1
        3247           1
        3248           1
        3249           1
        3250           1
        3251           1
        3252           1
        3253           1
        3254           1
        3255           1
        3256           1
        3257           1
        3258           1
        3259           1
        3260           1
        3261           1
        3262           1
        3263           1
        3264           1
        3265           1
        3266           1
        3267           1
        3268           1
        3269           1
        3270           1
        3271           1
        3272           1
        3273           1
        3274           1
        3275           1
        3276           1
        3277           1
        3278           1
        3279           1
        3280           1
        3281           1
        3282           1
        3283           1
        3284           1
        3285           1
        3286           1
        3287           1
        3288           1
        3289           1
        3290           1
        3291           1
        3292           1
        3293           1
        3294           1
        3295           1
        3296           1
        3297           1
        3298           1
        3299           1
        3300           1
        3301           1
        3302           1
        3303           1
        3304           1
        3305           1
        3306           1
        3307           1
        3308           1
        3309           1
        3310           1
        3311           1
        3312           1
        3313           1
        3314           1
        3315           1
        3316           1
        3317           1
        3318           1
        3319           1
        3320           1
        3321           1
        3322           1
        3323           1
        3324           1
        3325           1
        3326           1
        3327           1
        3328           1
        3329           1
        3330           1
        3331           1
        3332           1
        3333           1
        3334           1
        3335           1
        3336           1
        3337           1
        3338           1
        3339           1
        3340           1
        3341           1
        3342           1
        3343           1
        3344           1
        3345           3
        3346           0
        3347           3
        3348           1
        3349           1
        3350           1
        3351           1
        3352           1
        3353           1
        3354           1
        3355           1
        3356           1
        3357           1
        3358           1
        3359           1
        3360           1
        3361           1
        3362           1
        3363           1
        3364           1
        3365           1
        3366           1
        3367           1
        3368           1
        3369           1
        3370           1
        3371           1
        3372           1
        3373           1
        3374           1
        3375           1
        3376           3
        3377           0
        3378           0
        3379           0
        3380           0
        3381           0
        3382           0
        3383           3
        3384           1
        3385           1
        3386           1
        3387           1
        3388           1
        3389           1
        3390           1
        3391           1
        3392           1
        3393           3
        3394           3
        3395           1
        3396           1
        3397           1
        3398           1
        3399           1
        3400           1
        3401           1
        3402           1
        3403           1
        3404           1
        3405           1
        3406           3
        3407           3
        3408           0
        3409           0
        3410           0
        3411           0
        3412           0
        3413           0
        3414           0
        3415           0
        3416           0
        3417           0
        3418           0
        3419           0
        3420           3
        3421           1
        3422           1
        3423           1
        3424           1
        3425           1
        3426           1
        3427           1
        3428           1
        3429           1
        3430           1
        3431           1
        3432           1
        3433           1
        3434           1
        3435           1
        3436           1
        3437           1
        3438           1
        3439           1
        3440           1
        3441           1
        3442           1
        3443           1
        3444           1
        3445           1
        3446           1
        3447           1
        3448           1
        3449           1
        3450           1
        3451           1
        3452           1
        3453           1
        3454           1
        3455           1
        3456           1
        3457           1
        3458           1
        3459           1
        3460           1
        3461           1
        3462           1
        3463           1
        3464           1
        3465           1
        3466           1
        3467           1
        3468           1
        3469           1
        3470           1
        3471           1
        3472           1
        3473           1
        3474           1
        3475           1
        3476           1
        3477           1
        3478           1
        3479           1
        3480           1
        3481           1
        3482           1
        3483           1
        3484           1
        3485           1
        3486           1
        3487           1
        3488           1
        3489           1
        3490           1
        3491           1
        3492           1
        3493           1
        3494           1
        3495           1
        3496           1
        3497           1
        3498           1
        3499           1
        3500           1
        3501           1
        3502           1
        3503           1
        3504           1
        3505           1
        3506           1
        3507           1
        3508           1
        3509           1
        3510           1
        3511           1
        3512           1
        3513           1
        3514           1
        3515           1
        3516           1
        3517           1
        3518           1
        3519           1
        3520           1
        3521           1
        3522           1
        3523           1
        3524           1
        3525           1
        3526           3
        3527           1
        3528           1
        3529           1
        3530           1
        3531           3
        3532           1
        3533           1
        3534           1
        3535           1
        3536           1
        3537           1
        3538           1
        3539           1
        3540           1
        3541           1
        3542           1
        3543           1
        3544           1
        3545           1
        3546           1
        3547           1
        3548           1
        3549           1
        3550           1
        3551           1
        3552           1
        3553           1
        3554           1
        3555           3
        3556           0
        3557           0
        3558           0
        3559           0
        3560           0
        3561           0
        3562           3
        3563           1
        3564           1
        3565           1
        3566           1
        3567           2
        3568           1
        3569           1
        3570           1
        3571           1
        3572           1
        3573           1
        3574           1
        3575           1
        3576           1
        3577           1
        3578           1
        3579           1
        3580           1
        3581           1
        3582           1
        3583           1
        3584           1
        3585           1
        3586           1
        3587           1
        3588           3
        3589           3
        3590           3
        3591           0
        3592           0
        3593           0
        3594           0
        3595           0
        3596           0
        3597           3
        3598           3
        3599           0
        3600           3
        3601           1
        3602           1
        3603           1
        3604           1
        3605           1
        3606           1
        3607           1
        3608           1
        3609           1
        3610           1
        3611           1
        3612           1
        3613           1
        3614           1
        3615           1
        3616           1
        3617           1
        3618           1
        3619           1
        3620           1
        3621           1
        3622           1
        3623           1
        3624           1
        3625           1
        3626           1
        3627           1
        3628           1
        3629           1
        3630           1
        3631           1
        3632           1
        3633           1
        3634           1
        3635           1
        3636           1
        3637           1
        3638           1
        3639           1
        3640           1
        3641           1
        3642           1
        3643           1
        3644           1
        3645           1
        3646           1
        3647           1
        3648           1
        3649           1
        3650           1
        3651           1
        3652           1
        3653           1
        3654           1
        3655           1
        3656           1
        3657           1
        3658           1
        3659           1
        3660           1
        3661           1
        3662           1
        3663           1
        3664           1
        3665           1
        3666           1
        3667           1
        3668           1
        3669           1
        3670           1
        3671           1
        3672           1
        3673           1
        3674           1
        3675           1
        3676           1
        3677           1
        3678           1
        3679           1
        3680           1
        3681           1
        3682           1
        3683           1
        3684           1
        3685           1
        3686           1
        3687           1
        3688           1
        3689           1
        3690           1
        3691           1
        3692           1
        3693           1
        3694           1
        3695           1
        3696           1
        3697           1
        3698           1
        3699           3
        3700           3
        3701           3
        3702           3
        3703           1
        3704           1
        3705           3
        3706           3
        3707           1
        3708           3
        3709           1
        3710           3
        3711           0
        3712           3
        3713           1
        3714           1
        3715           1
        3716           1
        3717           1
        3718           1
        3719           1
        3720           1
        3721           1
        3722           1
        3723           1
        3724           1
        3725           1
        3726           1
        3727           1
        3728           1
        3729           1
        3730           1
        3731           1
        3732           1
        3733           1
        3734           1
        3735           1
        3736           3
        3737           0
        3738           0
        3739           0
        3740           0
        3741           3
        3742           1
        3743           1
        3744           1
        3745           2
        3746           1
        3747           1
        3748           1
        3749           1
        3750           2
        3751           1
        3752           1
        3753           1
        3754           1
        3755           1
        3756           1
        3757           1
        3758           1
        3759           1
        3760           1
        3761           1
        3762           1
        3763           1
        3764           1
        3765           1
        3766           1
        3767           1
        3768           1
        3769           1
        3770           1
        3771           3
        3772           3
        3773           0
        3774           0
        3775           3
        3776           3
        3777           1
        3778           3
        3779           0
        3780           3
        3781           1
        3782           1
        3783           1
        3784           1
        3785           1
        3786           1
        3787           1
        3788           1
        3789           1
        3790           1
        3791           1
        3792           1
        3793           1
        3794           1
        3795           1
        3796           1
        3797           1
        3798           1
        3799           1
        3800           1
        3801           1
        3802           1
        3803           1
        3804           1
        3805           1
        3806           1
        3807           1
        3808           1
        3809           1
        3810           1
        3811           1
        3812           1
        3813           1
        3814           1
        3815           1
        3816           1
        3817           1
        3818           1
        3819           1
        3820           1
        3821           1
        3822           1
        3823           1
        3824           1
        3825           1
        3826           1
        3827           1
        3828           1
        3829           1
        3830           1
        3831           1
        3832           1
        3833           1
        3834           1
        3835           1
        3836           1
        3837           1
        3838           1
        3839           1
        3840           1
        3841           1
        3842           1
        3843           1
        3844           1
        3845           1
        3846           1
        3847           1
        3848           1
        3849           1
        3850           1
        3851           1
        3852           1
        3853           1
        3854           1
        3855           1
        3856           1
        3857           1
        3858           1
        3859           1
        3860           1
        3861           1
        3862           1
        3863           1
        3864           1
        3865           1
        3866           1
        3867           1
        3868           1
        3869           1
        3870           1
        3871           1
        3872           1
        3873           1
        3874           1
        3875           1
        3876           1
        3877           3
        3878           3
        3879           0
        3880           0
        3881           0
        3882           0
        3883           3
        3884           3
        3885           0
        3886           0
        3887           3
        3888           0
        3889           3
        3890           1
        3891           3
        3892           1
        3893           1
        3894           1
        3895           1
        3896           1
        3897           1
        3898           1
        3899           1
        3900           1
        3901           1
        3902           1
        3903           1
        3904           1
        3905           1
        3906           1
        3907           1
        3908           1
        3909           1
        3910           1
        3911           1
        3912           1
        3913           1
        3914           1
        3915           1
        3916           1
        3917           3
        3918           0
        3919           0
        3920           3
        3921           1
        3922           1
        3923           2
        3924           2
        3925           1
        3926           2
        3927           1
        3928           1
        3929           1
        3930           1
        3931           1
        3932           2
        3933           2
        3934           1
        3935           1
        3936           1
        3937           1
        3938           1
        3939           1
        3940           1
        3941           1
        3942           1
        3943           1
        3944           1
        3945           1
        3946           1
        3947           1
        3948           1
        3949           1
        3950           1
        3951           1
        3952           1
        3953           3
        3954           3
        3955           1
        3956           1
        3957           1
        3958           1
        3959           3
        3960           1
        3961           1
        3962           1
        3963           1
        3964           1
        3965           1
        3966           1
        3967           1
        3968           1
        3969           1
        3970           1
        3971           1
        3972           1
        3973           1
        3974           1
        3975           1
        3976           1
        3977           1
        3978           1
        3979           1
        3980           1
        3981           1
        3982           1
        3983           1
        3984           1
        3985           1
        3986           1
        3987           1
        3988           1
        3989           1
        3990           1
        3991           1
        3992           1
        3993           1
        3994           1
        3995           1
        3996           1
        3997           1
        3998           1
        3999           1
        4000           1
        4001           1
        4002           1
        4003           1
        4004           1
        4005           1
        4006           1
        4007           1
        4008           1
        4009           1
        4010           1
        4011           1
        4012           1
        4013           1
        4014           1
        4015           1
        4016           1
        4017           1
        4018           1
        4019           1
        4020           1
        4021           1
        4022           1
        4023           1
        4024           1
        4025           1
        4026           1
        4027           1
        4028           1
        4029           1
        4030           1
        4031           1
        4032           1
        4033           1
        4034           1
        4035           1
        4036           1
        4037           1
        4038           1
        4039           1
        4040           3
        4041           3
        4042           3
        4043           1
        4044           1
        4045           1
        4046           1
        4047           1
        4048           1
        4049           1
        4050           1
        4051           1
        4052           1
        4053           3
        4054           3
        4055           3
        4056           3
        4057           0
        4058           0
        4059           0
        4060           0
        4061           0
        4062           0
        4063           0
        4064           0
        4065           0
        4066           0
        4067           0
        4068           0
        4069           0
        4070           3
        4071           1
        4072           1
        4073           1
        4074           1
        4075           1
        4076           1
        4077           1
        4078           1
        4079           1
        4080           1
        4081           1
        4082           1
        4083           1
        4084           1
        4085           1
        4086           1
        4087           1
        4088           1
        4089           1
        4090           1
        4091           1
        4092           1
        4093           1
        4094           1
        4095           1
        4096           1
        4097           1
        4098           3
        4099           3
        4100           1
        4101           1
        4102           1
        4103           2
        4104           1
        4105           1
        4106           2
        4107           1
        4108           2
        4109           2
        4110           1
        4111           2
        4112           2
        4113           2
        4114           2
        4115           2
        4116           1
        4117           1
        4118           1
        4119           1
        4120           1
        4121           1
        4122           1
        4123           1
        4124           1
        4125           1
        4126           1
        4127           1
        4128           1
        4129           1
        4130           1
        4131           1
        4132           1
        4133           1
        4134           1
        4135           1
        4136           1
        4137           1
        4138           1
        4139           1
        4140           1
        4141           1
        4142           1
        4143           1
        4144           1
        4145           1
        4146           1
        4147           1
        4148           1
        4149           1
        4150           1
        4151           1
        4152           1
        4153           1
        4154           1
        4155           1
        4156           1
        4157           1
        4158           1
        4159           1
        4160           1
        4161           1
        4162           1
        4163           1
        4164           1
        4165           1
        4166           1
        4167           1
        4168           1
        4169           1
        4170           1
        4171           1
        4172           1
        4173           1
        4174           1
        4175           1
        4176           1
        4177           1
        4178           1
        4179           1
        4180           1
        4181           1
        4182           1
        4183           1
        4184           1
        4185           1
        4186           1
        4187           1
        4188           1
        4189           1
        4190           1
        4191           1
        4192           1
        4193           1
        4194           1
        4195           1
        4196           1
        4197           1
        4198           1
        4199           1
        4200           1
        4201           1
        4202           1
        4203           1
        4204           1
        4205           1
        4206           1
        4207           1
        4208           1
        4209           1
        4210           1
        4211           1
        4212           1
        4213           1
        4214           1
        4215           1
        4216           1
        4217           1
        4218           1
        4219           3
        4220           0
        4221           0
        4222           0
        4223           3
        4224           1
        4225           1
        4226           1
        4227           1
        4228           1
        4229           1
        4230           1
        4231           1
        4232           3
        4233           0
        4234           0
        4235           0
        4236           0
        4237           0
        4238           0
        4239           0
        4240           0
        4241           0
        4242           0
        4243           0
        4244           0
        4245           0
        4246           0
        4247           0
        4248           0
        4249           0
        4250           0
        4251           3
        4252           1
        4253           1
        4254           1
        4255           1
        4256           1
        4257           1
        4258           1
        4259           1
        4260           1
        4261           1
        4262           1
        4263           1
        4264           1
        4265           1
        4266           1
        4267           1
        4268           1
        4269           1
        4270           1
        4271           1
        4272           1
        4273           1
        4274           1
        4275           1
        4276           1
        4277           1
        4278           1
        4279           1
        4280           1
        4281           2
        4282           1
        4283           2
        4284           2
        4285           2
        4286           2
        4287           2
        4288           1
        4289           2
        4290           2
        4291           2
        4292           2
        4293           2
        4294           2
        4295           1
        4296           1
        4297           1
        4298           1
        4299           1
        4300           1
        4301           2
        4302           1
        4303           1
        4304           1
        4305           1
        4306           1
        4307           1
        4308           1
        4309           1
        4310           1
        4311           1
        4312           1
        4313           1
        4314           1
        4315           1
        4316           1
        4317           1
        4318           1
        4319           1
        4320           1
        4321           1
        4322           1
        4323           1
        4324           1
        4325           1
        4326           1
        4327           1
        4328           1
        4329           1
        4330           1
        4331           1
        4332           1
        4333           1
        4334           1
        4335           1
        4336           1
        4337           1
        4338           1
        4339           1
        4340           1
        4341           1
        4342           1
        4343           1
        4344           1
        4345           1
        4346           1
        4347           1
        4348           1
        4349           1
        4350           1
        4351           1
        4352           1
        4353           1
        4354           1
        4355           1
        4356           1
        4357           1
        4358           1
        4359           1
        4360           1
        4361           1
        4362           1
        4363           1
        4364           1
        4365           1
        4366           1
        4367           1
        4368           1
        4369           1
        4370           1
        4371           1
        4372           1
        4373           1
        4374           1
        4375           1
        4376           1
        4377           1
        4378           1
        4379           1
        4380           1
        4381           1
        4382           1
        4383           1
        4384           1
        4385           1
        4386           1
        4387           1
        4388           1
        4389           1
        4390           1
        4391           1
        4392           1
        4393           1
        4394           1
        4395           1
        4396           1
        4397           3
        4398           3
        4399           0
        4400           0
        4401           0
        4402           0
        4403           3
        4404           1
        4405           1
        4406           1
        4407           1
        4408           1
        4409           3
        4410           3
        4411           3
        4412           0
        4413           0
        4414           0
        4415           0
        4416           0
        4417           0
        4418           0
        4419           0
        4420           0
        4421           0
        4422           0
        4423           0
        4424           0
        4425           0
        4426           0
        4427           0
        4428           0
        4429           0
        4430           0
        4431           3
        4432           1
        4433           1
        4434           1
        4435           1
        4436           1
        4437           1
        4438           1
        4439           1
        4440           1
        4441           1
        4442           1
        4443           1
        4444           1
        4445           1
        4446           1
        4447           1
        4448           1
        4449           1
        4450           1
        4451           1
        4452           1
        4453           1
        4454           1
        4455           1
        4456           1
        4457           1
        4458           1
        4459           1
        4460           2
        4461           2
        4462           2
        4463           2
        4464           2
        4465           2
        4466           1
        4467           1
        4468           2
        4469           2
        4470           2
        4471           2
        4472           2
        4473           2
        4474           2
        4475           1
        4476           1
        4477           1
        4478           1
        4479           1
        4480           1
        4481           1
        4482           1
        4483           1
        4484           1
        4485           1
        4486           1
        4487           1
        4488           1
        4489           1
        4490           1
        4491           1
        4492           1
        4493           1
        4494           1
        4495           1
        4496           1
        4497           1
        4498           1
        4499           1
        4500           1
        4501           3
        4502           1
        4503           1
        4504           1
        4505           1
        4506           1
        4507           1
        4508           1
        4509           1
        4510           1
        4511           1
        4512           1
        4513           1
        4514           1
        4515           1
        4516           1
        4517           1
        4518           1
        4519           1
        4520           1
        4521           1
        4522           1
        4523           1
        4524           1
        4525           1
        4526           1
        4527           1
        4528           1
        4529           1
        4530           1
        4531           1
        4532           1
        4533           1
        4534           1
        4535           1
        4536           1
        4537           1
        4538           1
        4539           1
        4540           1
        4541           1
        4542           1
        4543           1
        4544           1
        4545           1
        4546           1
        4547           1
        4548           1
        4549           1
        4550           1
        4551           1
        4552           1
        4553           1
        4554           1
        4555           1
        4556           1
        4557           1
        4558           1
        4559           1
        4560           1
        4561           1
        4562           1
        4563           1
        4564           1
        4565           1
        4566           1
        4567           1
        4568           1
        4569           1
        4570           1
        4571           1
        4572           1
        4573           1
        4574           1
        4575           3
        4576           3
        4577           0
        4578           0
        4579           0
        4580           0
        4581           0
        4582           0
        4583           3
        4584           1
        4585           1
        4586           1
        4587           1
        4588           3
        4589           0
        4590           0
        4591           0
        4592           0
        4593           0
        4594           0
        4595           0
        4596           0
        4597           0
        4598           0
        4599           0
        4600           0
        4601           0
        4602           0
        4603           0
        4604           0
        4605           0
        4606           0
        4607           0
        4608           0
        4609           0
        4610           0
        4611           3
        4612           1
        4613           1
        4614           1
        4615           1
        4616           1
        4617           1
        4618           1
        4619           1
        4620           1
        4621           1
        4622           1
        4623           1
        4624           1
        4625           1
        4626           1
        4627           1
        4628           1
        4629           1
        4630           1
        4631           1
        4632           1
        4633           1
        4634           1
        4635           1
        4636           1
        4637           1
        4638           1
        4639           1
        4640           2
        4641           2
        4642           2
        4643           2
        4644           2
        4645           1
        4646           1
        4647           2
        4648           1
        4649           1
        4650           1
        4651           2
        4652           1
        4653           2
        4654           1
        4655           1
        4656           1
        4657           1
        4658           1
        4659           1
        4660           1
        4661           2
        4662           1
        4663           1
        4664           1
        4665           1
        4666           1
        4667           1
        4668           1
        4669           1
        4670           1
        4671           1
        4672           1
        4673           1
        4674           1
        4675           1
        4676           1
        4677           1
        4678           1
        4679           1
        4680           1
        4681           0
        4682           3
        4683           3
        4684           1
        4685           1
        4686           1
        4687           1
        4688           1
        4689           1
        4690           1
        4691           1
        4692           1
        4693           1
        4694           1
        4695           1
        4696           1
        4697           1
        4698           1
        4699           1
        4700           1
        4701           1
        4702           1
        4703           1
        4704           1
        4705           1
        4706           1
        4707           1
        4708           1
        4709           1
        4710           1
        4711           1
        4712           1
        4713           1
        4714           1
        4715           1
        4716           1
        4717           1
        4718           1
        4719           1
        4720           1
        4721           1
        4722           1
        4723           1
        4724           1
        4725           1
        4726           1
        4727           1
        4728           1
        4729           1
        4730           1
        4731           1
        4732           1
        4733           1
        4734           1
        4735           1
        4736           1
        4737           1
        4738           1
        4739           1
        4740           1
        4741           1
        4742           1
        4743           1
        4744           1
        4745           1
        4746           1
        4747           1
        4748           1
        4749           1
        4750           1
        4751           1
        4752           1
        4753           1
        4754           3
        4755           0
        4756           0
        4757           0
        4758           0
        4759           0
        4760           0
        4761           0
        4762           0
        4763           0
        4764           3
        4765           3
        4766           3
        4767           3
        4768           3
        4769           0
        4770           0
        4771           0
        4772           0
        4773           0
        4774           0
        4775           0
        4776           0
        4777           0
        4778           0
        4779           0
        4780           0
        4781           0
        4782           0
        4783           0
        4784           0
        4785           0
        4786           0
        4787           0
        4788           0
        4789           0
        4790           0
        4791           0
        4792           3
        4793           1
        4794           1
        4795           1
        4796           1
        4797           1
        4798           1
        4799           1
        4800           1
        4801           1
        4802           1
        4803           1
        4804           1
        4805           1
        4806           1
        4807           1
        4808           1
        4809           1
        4810           1
        4811           1
        4812           1
        4813           1
        4814           1
        4815           1
        4816           1
        4817           1
        4818           1
        4819           2
        4820           2
        4821           2
        4822           2
        4823           1
        4824           1
        4825           2
        4826           2
        4827           1
        4828           1
        4829           1
        4830           1
        4831           2
        4832           2
        4833           1
        4834           1
        4835           1
        4836           1
        4837           1
        4838           1
        4839           1
        4840           1
        4841           1
        4842           1
        4843           1
        4844           1
        4845           1
        4846           1
        4847           1
        4848           1
        4849           1
        4850           1
        4851           1
        4852           1
        4853           1
        4854           1
        4855           1
        4856           1
        4857           1
        4858           1
        4859           1
        4860           1
        4861           0
        4862           0
        4863           0
        4864           3
        4865           1
        4866           1
        4867           1
        4868           1
        4869           1
        4870           1
        4871           1
        4872           1
        4873           1
        4874           1
        4875           1
        4876           1
        4877           1
        4878           1
        4879           1
        4880           1
        4881           1
        4882           1
        4883           1
        4884           1
        4885           1
        4886           1
        4887           1
        4888           1
        4889           1
        4890           1
        4891           1
        4892           1
        4893           1
        4894           1
        4895           1
        4896           1
        4897           1
        4898           1
        4899           1
        4900           1
        4901           1
        4902           1
        4903           1
        4904           1
        4905           1
        4906           1
        4907           1
        4908           1
        4909           1
        4910           1
        4911           1
        4912           1
        4913           1
        4914           1
        4915           1
        4916           1
        4917           1
        4918           1
        4919           1
        4920           1
        4921           1
        4922           1
        4923           1
        4924           1
        4925           1
        4926           1
        4927           1
        4928           1
        4929           1
        4930           1
        4931           1
        4932           1
        4933           1
        4934           3
        4935           0
        4936           0
        4937           0
        4938           0
        4939           0
        4940           0
        4941           0
        4942           0
        4943           0
        4944           0
        4945           0
        4946           0
        4947           0
        4948           0
        4949           0
        4950           0
        4951           0
        4952           0
        4953           0
        4954           0
        4955           0
        4956           0
        4957           0
        4958           0
        4959           0
        4960           0
        4961           0
        4962           0
        4963           0
        4964           0
        4965           0
        4966           0
        4967           0
        4968           0
        4969           0
        4970           0
        4971           0
        4972           3
        4973           2
        4974           1
        4975           1
        4976           1
        4977           1
        4978           1
        4979           1
        4980           1
        4981           1
        4982           1
        4983           1
        4984           1
        4985           1
        4986           1
        4987           1
        4988           1
        4989           1
        4990           1
        4991           1
        4992           1
        4993           1
        4994           1
        4995           1
        4996           1
        4997           1
        4998           2
        4999           2
        5000           2
        5001           1
        5002           1
        5003           1
        5004           1
        5005           2
        5006           1
        5007           1
        5008           1
        5009           1
        5010           2
        5011           1
        5012           1
        5013           1
        5014           1
        5015           1
        5016           1
        5017           1
        5018           1
        5019           1
        5020           1
        5021           1
        5022           1
        5023           1
        5024           1
        5025           1
        5026           1
        5027           1
        5028           1
        5029           1
        5030           2
        5031           2
        5032           1
        5033           1
        5034           1
        5035           1
        5036           1
        5037           1
        5038           1
        5039           1
        5040           1
        5041           0
        5042           0
        5043           0
        5044           3
        5045           1
        5046           1
        5047           1
        5048           1
        5049           1
        5050           1
        5051           1
        5052           1
        5053           1
        5054           1
        5055           1
        5056           1
        5057           1
        5058           1
        5059           1
        5060           1
        5061           1
        5062           1
        5063           1
        5064           1
        5065           1
        5066           1
        5067           1
        5068           1
        5069           1
        5070           1
        5071           1
        5072           1
        5073           1
        5074           1
        5075           1
        5076           1
        5077           1
        5078           1
        5079           1
        5080           1
        5081           1
        5082           1
        5083           1
        5084           1
        5085           1
        5086           1
        5087           1
        5088           1
        5089           1
        5090           1
        5091           1
        5092           1
        5093           1
        5094           1
        5095           1
        5096           1
        5097           1
        5098           1
        5099           1
        5100           1
        5101           1
        5102           1
        5103           1
        5104           1
        5105           1
        5106           1
        5107           1
        5108           1
        5109           1
        5110           1
        5111           1
        5112           1
        5113           3
        5114           3
        5115           0
        5116           0
        5117           0
        5118           0
        5119           0
        5120           0
        5121           0
        5122           0
        5123           0
        5124           0
        5125           0
        5126           0
        5127           0
        5128           0
        5129           0
        5130           0
        5131           0
        5132           0
        5133           0
        5134           0
        5135           0
        5136           0
        5137           0
        5138           0
        5139           0
        5140           0
        5141           0
        5142           0
        5143           0
        5144           0
        5145           0
        5146           0
        5147           0
        5148           0
        5149           0
        5150           0
        5151           0
        5152           3
        5153           1
        5154           1
        5155           1
        5156           1
        5157           1
        5158           1
        5159           1
        5160           1
        5161           1
        5162           1
        5163           1
        5164           1
        5165           1
        5166           1
        5167           1
        5168           1
        5169           1
        5170           1
        5171           1
        5172           1
        5173           1
        5174           1
        5175           1
        5176           1
        5177           2
        5178           2
        5179           2
        5180           2
        5181           1
        5182           1
        5183           2
        5184           1
        5185           1
        5186           1
        5187           1
        5188           1
        5189           1
        5190           1
        5191           1
        5192           1
        5193           1
        5194           1
        5195           1
        5196           1
        5197           1
        5198           1
        5199           1
        5200           1
        5201           1
        5202           1
        5203           1
        5204           1
        5205           1
        5206           1
        5207           1
        5208           1
        5209           1
        5210           1
        5211           2
        5212           1
        5213           1
        5214           1
        5215           1
        5216           1
        5217           1
        5218           1
        5219           1
        5220           1
        5221           0
        5222           0
        5223           0
        5224           0
        5225           3
        5226           1
        5227           1
        5228           1
        5229           1
        5230           1
        5231           1
        5232           1
        5233           1
        5234           1
        5235           1
        5236           1
        5237           1
        5238           1
        5239           1
        5240           1
        5241           1
        5242           1
        5243           1
        5244           1
        5245           1
        5246           1
        5247           1
        5248           1
        5249           1
        5250           1
        5251           1
        5252           1
        5253           1
        5254           1
        5255           1
        5256           1
        5257           1
        5258           1
        5259           1
        5260           1
        5261           1
        5262           1
        5263           1
        5264           1
        5265           1
        5266           1
        5267           1
        5268           1
        5269           1
        5270           1
        5271           1
        5272           1
        5273           1
        5274           1
        5275           1
        5276           1
        5277           1
        5278           1
        5279           1
        5280           1
        5281           1
        5282           1
        5283           1
        5284           1
        5285           1
        5286           1
        5287           1
        5288           1
        5289           1
        5290           1
        5291           1
        5292           3
        5293           0
        5294           0
        5295           0
        5296           0
        5297           0
        5298           0
        5299           0
        5300           0
        5301           0
        5302           0
        5303           0
        5304           0
        5305           0
        5306           0
        5307           0
        5308           0
        5309           0
        5310           0
        5311           0
        5312           0
        5313           0
        5314           0
        5315           0
        5316           0
        5317           0
        5318           0
        5319           0
        5320           0
        5321           0
        5322           0
        5323           0
        5324           0
        5325           0
        5326           0
        5327           3
        5328           0
        5329           0
        5330           0
        5331           0
        5332           0
        5333           3
        5334           1
        5335           1
        5336           1
        5337           1
        5338           1
        5339           1
        5340           1
        5341           1
        5342           1
        5343           1
        5344           1
        5345           1
        5346           1
        5347           1
        5348           1
        5349           1
        5350           1
        5351           1
        5352           1
        5353           1
        5354           2
        5355           2
        5356           2
        5357           2
        5358           2
        5359           2
        5360           2
        5361           2
        5362           2
        5363           2
        5364           1
        5365           1
        5366           1
        5367           1
        5368           1
        5369           1
        5370           1
        5371           1
        5372           1
        5373           1
        5374           1
        5375           1
        5376           1
        5377           1
        5378           1
        5379           1
        5380           1
        5381           1
        5382           1
        5383           1
        5384           1
        5385           1
        5386           1
        5387           1
        5388           1
        5389           1
        5390           1
        5391           2
        5392           1
        5393           1
        5394           1
        5395           1
        5396           1
        5397           1
        5398           1
        5399           1
        5400           1
        5401           0
        5402           0
        5403           0
        5404           0
        5405           3
        5406           1
        5407           1
        5408           1
        5409           1
        5410           1
        5411           1
        5412           1
        5413           1
        5414           1
        5415           1
        5416           1
        5417           1
        5418           1
        5419           1
        5420           1
        5421           1
        5422           1
        5423           1
        5424           1
        5425           1
        5426           1
        5427           1
        5428           1
        5429           1
        5430           1
        5431           1
        5432           1
        5433           1
        5434           1
        5435           1
        5436           1
        5437           1
        5438           1
        5439           1
        5440           1
        5441           1
        5442           1
        5443           1
        5444           1
        5445           1
        5446           1
        5447           1
        5448           1
        5449           1
        5450           1
        5451           1
        5452           1
        5453           1
        5454           1
        5455           1
        5456           1
        5457           1
        5458           1
        5459           1
        5460           1
        5461           1
        5462           1
        5463           1
        5464           1
        5465           1
        5466           1
        5467           1
        5468           1
        5469           3
        5470           3
        5471           3
        5472           0
        5473           0
        5474           0
        5475           0
        5476           0
        5477           0
        5478           0
        5479           0
        5480           0
        5481           0
        5482           0
        5483           0
        5484           0
        5485           0
        5486           0
        5487           0
        5488           0
        5489           0
        5490           0
        5491           0
        5492           0
        5493           0
        5494           0
        5495           0
        5496           0
        5497           0
        5498           0
        5499           0
        5500           0
        5501           0
        5502           0
        5503           0
        5504           0
        5505           0
        5506           0
        5507           3
        5508           3
        5509           0
        5510           0
        5511           0
        5512           3
        5513           1
        5514           1
        5515           1
        5516           1
        5517           1
        5518           1
        5519           1
        5520           1
        5521           1
        5522           1
        5523           1
        5524           1
        5525           1
        5526           1
        5527           1
        5528           1
        5529           1
        5530           1
        5531           1
        5532           1
        5533           1
        5534           1
        5535           1
        5536           2
        5537           2
        5538           2
        5539           1
        5540           1
        5541           1
        5542           1
        5543           1
        5544           1
        5545           1
        5546           1
        5547           1
        5548           1
        5549           1
        5550           1
        5551           1
        5552           1
        5553           1
        5554           1
        5555           1
        5556           2
        5557           2
        5558           1
        5559           1
        5560           1
        5561           1
        5562           1
        5563           1
        5564           1
        5565           1
        5566           1
        5567           1
        5568           1
        5569           1
        5570           1
        5571           2
        5572           1
        5573           1
        5574           1
        5575           1
        5576           1
        5577           1
        5578           1
        5579           1
        5580           1
        5581           0
        5582           0
        5583           0
        5584           0
        5585           0
        5586           3
        5587           1
        5588           1
        5589           1
        5590           1
        5591           1
        5592           1
        5593           1
        5594           1
        5595           1
        5596           1
        5597           1
        5598           1
        5599           1
        5600           1
        5601           1
        5602           1
        5603           1
        5604           1
        5605           1
        5606           1
        5607           1
        5608           1
        5609           1
        5610           1
        5611           1
        5612           1
        5613           1
        5614           1
        5615           1
        5616           1
        5617           1
        5618           1
        5619           1
        5620           1
        5621           1
        5622           1
        5623           1
        5624           1
        5625           1
        5626           1
        5627           1
        5628           1
        5629           1
        5630           1
        5631           1
        5632           1
        5633           1
        5634           1
        5635           1
        5636           1
        5637           1
        5638           1
        5639           1
        5640           1
        5641           1
        5642           1
        5643           1
        5644           1
        5645           1
        5646           1
        5647           1
        5648           3
        5649           0
        5650           0
        5651           0
        5652           0
        5653           0
        5654           0
        5655           0
        5656           0
        5657           0
        5658           0
        5659           0
        5660           0
        5661           0
        5662           0
        5663           0
        5664           0
        5665           0
        5666           0
        5667           0
        5668           0
        5669           0
        5670           0
        5671           0
        5672           3
        5673           3
        5674           3
        5675           3
        5676           0
        5677           0
        5678           0
        5679           0
        5680           0
        5681           0
        5682           0
        5683           0
        5684           0
        5685           0
        5686           0
        5687           0
        5688           0
        5689           0
        5690           0
        5691           0
        5692           0
        5693           3
        5694           1
        5695           1
        5696           1
        5697           1
        5698           1
        5699           1
        5700           1
        5701           1
        5702           1
        5703           1
        5704           1
        5705           1
        5706           1
        5707           1
        5708           1
        5709           1
        5710           1
        5711           1
        5712           1
        5713           1
        5714           1
        5715           2
        5716           1
        5717           2
        5718           2
        5719           1
        5720           1
        5721           1
        5722           1
        5723           1
        5724           1
        5725           1
        5726           1
        5727           1
        5728           1
        5729           1
        5730           1
        5731           1
        5732           1
        5733           1
        5734           1
        5735           2
        5736           2
        5737           1
        5738           1
        5739           1
        5740           1
        5741           1
        5742           1
        5743           1
        5744           1
        5745           1
        5746           1
        5747           1
        5748           1
        5749           1
        5750           1
        5751           2
        5752           1
        5753           1
        5754           1
        5755           1
        5756           1
        5757           1
        5758           1
        5759           1
        5760           1
        5761           0
        5762           0
        5763           0
        5764           0
        5765           0
        5766           3
        5767           1
        5768           1
        5769           1
        5770           1
        5771           1
        5772           1
        5773           1
        5774           1
        5775           1
        5776           1
        5777           1
        5778           1
        5779           1
        5780           1
        5781           1
        5782           1
        5783           1
        5784           1
        5785           1
        5786           1
        5787           1
        5788           1
        5789           1
        5790           1
        5791           1
        5792           1
        5793           1
        5794           1
        5795           1
        5796           1
        5797           1
        5798           1
        5799           1
        5800           1
        5801           1
        5802           1
        5803           1
        5804           1
        5805           1
        5806           1
        5807           1
        5808           1
        5809           1
        5810           1
        5811           1
        5812           1
        5813           1
        5814           1
        5815           1
        5816           1
        5817           1
        5818           1
        5819           1
        5820           1
        5821           1
        5822           1
        5823           1
        5824           1
        5825           1
        5826           1
        5827           3
        5828           0
        5829           0
        5830           0
        5831           0
        5832           0
        5833           0
        5834           0
        5835           0
        5836           0
        5837           0
        5838           0
        5839           0
        5840           0
        5841           0
        5842           0
        5843           0
        5844           3
        5845           0
        5846           0
        5847           0
        5848           0
        5849           0
        5850           0
        5851           3
        5852           0
        5853           0
        5854           0
        5855           0
        5856           0
        5857           0
        5858           0
        5859           0
        5860           0
        5861           0
        5862           0
        5863           0
        5864           0
        5865           0
        5866           0
        5867           0
        5868           0
        5869           0
        5870           0
        5871           0
        5872           0
        5873           3
        5874           1
        5875           1
        5876           1
        5877           1
        5878           1
        5879           1
        5880           1
        5881           1
        5882           1
        5883           1
        5884           1
        5885           1
        5886           1
        5887           1
        5888           1
        5889           1
        5890           1
        5891           1
        5892           1
        5893           2
        5894           2
        5895           1
        5896           1
        5897           2
        5898           1
        5899           1
        5900           1
        5901           1
        5902           1
        5903           1
        5904           1
        5905           1
        5906           1
        5907           1
        5908           1
        5909           1
        5910           1
        5911           1
        5912           1
        5913           1
        5914           1
        5915           2
        5916           1
        5917           1
        5918           1
        5919           1
        5920           1
        5921           1
        5922           1
        5923           1
        5924           1
        5925           1
        5926           1
        5927           1
        5928           1
        5929           1
        5930           2
        5931           2
        5932           2
        5933           1
        5934           1
        5935           1
        5936           1
        5937           1
        5938           1
        5939           1
        5940           1
        5941           0
        5942           0
        5943           0
        5944           0
        5945           0
        5946           3
        5947           1
        5948           1
        5949           1
        5950           1
        5951           1
        5952           1
        5953           1
        5954           1
        5955           1
        5956           1
        5957           1
        5958           1
        5959           1
        5960           1
        5961           1
        5962           1
        5963           1
        5964           1
        5965           1
        5966           1
        5967           1
        5968           1
        5969           1
        5970           1
        5971           1
        5972           1
        5973           1
        5974           1
        5975           1
        5976           1
        5977           1
        5978           1
        5979           1
        5980           1
        5981           1
        5982           1
        5983           1
        5984           1
        5985           1
        5986           1
        5987           1
        5988           1
        5989           1
        5990           1
        5991           1
        5992           1
        5993           1
        5994           1
        5995           1
        5996           1
        5997           1
        5998           1
        5999           1
        6000           1
        6001           1
        6002           1
        6003           1
        6004           1
        6005           1
        6006           3
        6007           0
        6008           0
        6009           0
        6010           0
        6011           0
        6012           0
        6013           0
        6014           0
        6015           0
        6016           0
        6017           0
        6018           0
        6019           0
        6020           0
        6021           0
        6022           0
        6023           0
        6024           0
        6025           0
        6026           0
        6027           0
        6028           0
        6029           0
        6030           0
        6031           0
        6032           0
        6033           0
        6034           0
        6035           0
        6036           0
        6037           0
        6038           0
        6039           0
        6040           0
        6041           3
        6042           3
        6043           0
        6044           0
        6045           0
        6046           3
        6047           3
        6048           3
        6049           3
        6050           0
        6051           0
        6052           0
        6053           3
        6054           1
        6055           1
        6056           1
        6057           1
        6058           1
        6059           1
        6060           1
        6061           1
        6062           1
        6063           1
        6064           1
        6065           1
        6066           1
        6067           1
        6068           1
        6069           1
        6070           1
        6071           2
        6072           2
        6073           2
        6074           1
        6075           2
        6076           2
        6077           2
        6078           1
        6079           1
        6080           1
        6081           1
        6082           1
        6083           1
        6084           1
        6085           1
        6086           1
        6087           1
        6088           1
        6089           1
        6090           1
        6091           1
        6092           1
        6093           1
        6094           1
        6095           2
        6096           1
        6097           1
        6098           1
        6099           1
        6100           1
        6101           1
        6102           1
        6103           1
        6104           1
        6105           1
        6106           1
        6107           1
        6108           1
        6109           1
        6110           2
        6111           2
        6112           2
        6113           1
        6114           1
        6115           1
        6116           1
        6117           1
        6118           1
        6119           1
        6120           1
        6121           0
        6122           0
        6123           0
        6124           0
        6125           0
        6126           3
        6127           1
        6128           1
        6129           1
        6130           1
        6131           1
        6132           1
        6133           1
        6134           1
        6135           1
        6136           1
        6137           1
        6138           1
        6139           1
        6140           1
        6141           1
        6142           1
        6143           1
        6144           1
        6145           1
        6146           1
        6147           1
        6148           1
        6149           1
        6150           1
        6151           1
        6152           1
        6153           1
        6154           1
        6155           1
        6156           1
        6157           1
        6158           1
        6159           1
        6160           1
        6161           1
        6162           1
        6163           1
        6164           1
        6165           1
        6166           1
        6167           1
        6168           1
        6169           1
        6170           1
        6171           1
        6172           1
        6173           1
        6174           1
        6175           1
        6176           1
        6177           1
        6178           1
        6179           1
        6180           1
        6181           1
        6182           1
        6183           1
        6184           1
        6185           1
        6186           3
        6187           0
        6188           0
        6189           0
        6190           0
        6191           0
        6192           0
        6193           0
        6194           0
        6195           0
        6196           0
        6197           0
        6198           0
        6199           0
        6200           0
        6201           0
        6202           0
        6203           0
        6204           0
        6205           0
        6206           0
        6207           0
        6208           0
        6209           0
        6210           0
        6211           0
        6212           0
        6213           0
        6214           0
        6215           0
        6216           0
        6217           0
        6218           0
        6219           0
        6220           3
        6221           1
        6222           1
        6223           3
        6224           3
        6225           3
        6226           2
        6227           1
        6228           1
        6229           2
        6230           3
        6231           3
        6232           3
        6233           1
        6234           1
        6235           1
        6236           1
        6237           1
        6238           1
        6239           1
        6240           1
        6241           1
        6242           1
        6243           1
        6244           1
        6245           1
        6246           1
        6247           1
        6248           2
        6249           2
        6250           1
        6251           1
        6252           2
        6253           1
        6254           2
        6255           2
        6256           1
        6257           1
        6258           1
        6259           1
        6260           2
        6261           2
        6262           2
        6263           1
        6264           1
        6265           1
        6266           1
        6267           1
        6268           1
        6269           1
        6270           1
        6271           1
        6272           2
        6273           1
        6274           1
        6275           1
        6276           1
        6277           1
        6278           1
        6279           1
        6280           1
        6281           1
        6282           1
        6283           2
        6284           1
        6285           1
        6286           2
        6287           1
        6288           2
        6289           1
        6290           2
        6291           2
        6292           2
        6293           2
        6294           2
        6295           1
        6296           1
        6297           1
        6298           1
        6299           1
        6300           1
        6301           0
        6302           0
        6303           0
        6304           0
        6305           0
        6306           0
        6307           3
        6308           3
        6309           3
        6310           1
        6311           1
        6312           1
        6313           1
        6314           1
        6315           1
        6316           1
        6317           1
        6318           1
        6319           1
        6320           1
        6321           1
        6322           1
        6323           1
        6324           1
        6325           1
        6326           1
        6327           1
        6328           1
        6329           1
        6330           1
        6331           1
        6332           1
        6333           1
        6334           1
        6335           1
        6336           1
        6337           1
        6338           1
        6339           1
        6340           1
        6341           1
        6342           1
        6343           1
        6344           1
        6345           1
        6346           1
        6347           1
        6348           1
        6349           1
        6350           1
        6351           1
        6352           1
        6353           1
        6354           1
        6355           1
        6356           1
        6357           1
        6358           1
        6359           1
        6360           1
        6361           1
        6362           1
        6363           1
        6364           1
        6365           1
        6366           3
        6367           0
        6368           0
        6369           0
        6370           0
        6371           0
        6372           0
        6373           0
        6374           0
        6375           0
        6376           0
        6377           0
        6378           0
        6379           0
        6380           0
        6381           0
        6382           0
        6383           0
        6384           0
        6385           0
        6386           0
        6387           0
        6388           0
        6389           3
        6390           0
        6391           0
        6392           0
        6393           0
        6394           0
        6395           0
        6396           0
        6397           3
        6398           3
        6399           3
        6400           1
        6401           1
        6402           1
        6403           1
        6404           1
        6405           1
        6406           1
        6407           1
        6408           1
        6409           2
        6410           2
        6411           1
        6412           1
        6413           1
        6414           1
        6415           1
        6416           1
        6417           1
        6418           1
        6419           1
        6420           1
        6421           1
        6422           1
        6423           1
        6424           1
        6425           1
        6426           1
        6427           1
        6428           2
        6429           1
        6430           1
        6431           2
        6432           2
        6433           1
        6434           2
        6435           2
        6436           1
        6437           1
        6438           2
        6439           2
        6440           2
        6441           2
        6442           2
        6443           2
        6444           2
        6445           1
        6446           1
        6447           1
        6448           1
        6449           1
        6450           1
        6451           1
        6452           1
        6453           1
        6454           1
        6455           1
        6456           1
        6457           1
        6458           1
        6459           1
        6460           2
        6461           2
        6462           2
        6463           2
        6464           2
        6465           2
        6466           1
        6467           1
        6468           2
        6469           1
        6470           2
        6471           2
        6472           2
        6473           2
        6474           1
        6475           2
        6476           1
        6477           1
        6478           1
        6479           1
        6480           1
        6481           0
        6482           0
        6483           0
        6484           0
        6485           0
        6486           0
        6487           0
        6488           0
        6489           0
        6490           3
        6491           3
        6492           1
        6493           1
        6494           1
        6495           1
        6496           1
        6497           1
        6498           1
        6499           1
        6500           1
        6501           1
        6502           1
        6503           1
        6504           1
        6505           1
        6506           1
        6507           1
        6508           1
        6509           1
        6510           1
        6511           1
        6512           1
        6513           1
        6514           1
        6515           1
        6516           1
        6517           1
        6518           1
        6519           1
        6520           1
        6521           1
        6522           1
        6523           1
        6524           1
        6525           1
        6526           1
        6527           1
        6528           1
        6529           1
        6530           1
        6531           1
        6532           1
        6533           1
        6534           1
        6535           1
        6536           1
        6537           1
        6538           1
        6539           1
        6540           1
        6541           1
        6542           1
        6543           1
        6544           1
        6545           1
        6546           1
        6547           3
        6548           3
        6549           0
        6550           0
        6551           0
        6552           0
        6553           0
        6554           0
        6555           0
        6556           0
        6557           0
        6558           0
        6559           0
        6560           0
        6561           0
        6562           0
        6563           0
        6564           0
        6565           0
        6566           0
        6567           0
        6568           3
        6569           3
        6570           0
        6571           0
        6572           0
        6573           0
        6574           0
        6575           0
        6576           0
        6577           0
        6578           3
        6579           1
        6580           1
        6581           1
        6582           1
        6583           1
        6584           1
        6585           1
        6586           1
        6587           1
        6588           1
        6589           1
        6590           1
        6591           2
        6592           1
        6593           2
        6594           1
        6595           1
        6596           1
        6597           1
        6598           1
        6599           2
        6600           1
        6601           1
        6602           1
        6603           1
        6604           2
        6605           2
        6606           1
        6607           1
        6608           1
        6609           1
        6610           1
        6611           2
        6612           1
        6613           1
        6614           2
        6615           1
        6616           1
        6617           3
        6618           3
        6619           3
        6620           3
        6621           3
        6622           3
        6623           1
        6624           1
        6625           1
        6626           1
        6627           1
        6628           1
        6629           1
        6630           1
        6631           1
        6632           1
        6633           1
        6634           1
        6635           1
        6636           1
        6637           1
        6638           1
        6639           1
        6640           1
        6641           2
        6642           2
        6643           2
        6644           2
        6645           2
        6646           2
        6647           2
        6648           2
        6649           2
        6650           2
        6651           2
        6652           2
        6653           1
        6654           1
        6655           1
        6656           1
        6657           1
        6658           1
        6659           1
        6660           1
        6661           0
        6662           0
        6663           0
        6664           0
        6665           0
        6666           0
        6667           0
        6668           0
        6669           0
        6670           0
        6671           0
        6672           3
        6673           3
        6674           3
        6675           1
        6676           1
        6677           1
        6678           1
        6679           1
        6680           1
        6681           1
        6682           1
        6683           1
        6684           1
        6685           1
        6686           1
        6687           1
        6688           1
        6689           1
        6690           1
        6691           1
        6692           1
        6693           1
        6694           1
        6695           1
        6696           1
        6697           1
        6698           1
        6699           1
        6700           1
        6701           1
        6702           1
        6703           1
        6704           1
        6705           1
        6706           1
        6707           1
        6708           1
        6709           1
        6710           1
        6711           1
        6712           1
        6713           1
        6714           1
        6715           1
        6716           1
        6717           1
        6718           1
        6719           1
        6720           1
        6721           1
        6722           1
        6723           1
        6724           1
        6725           1
        6726           1
        6727           1
        6728           3
        6729           0
        6730           0
        6731           0
        6732           0
        6733           0
        6734           0
        6735           0
        6736           0
        6737           0
        6738           0
        6739           0
        6740           0
        6741           0
        6742           0
        6743           0
        6744           0
        6745           0
        6746           0
        6747           0
        6748           3
        6749           1
        6750           3
        6751           0
        6752           3
        6753           0
        6754           0
        6755           0
        6756           0
        6757           0
        6758           3
        6759           1
        6760           1
        6761           1
        6762           1
        6763           1
        6764           1
        6765           1
        6766           1
        6767           1
        6768           1
        6769           1
        6770           1
        6771           1
        6772           1
        6773           1
        6774           1
        6775           1
        6776           2
        6777           1
        6778           1
        6779           1
        6780           1
        6781           1
        6782           1
        6783           2
        6784           2
        6785           2
        6786           2
        6787           2
        6788           1
        6789           1
        6790           2
        6791           2
        6792           1
        6793           1
        6794           2
        6795           3
        6796           3
        6797           0
        6798           0
        6799           0
        6800           0
        6801           0
        6802           0
        6803           3
        6804           3
        6805           2
        6806           1
        6807           1
        6808           1
        6809           1
        6810           1
        6811           1
        6812           2
        6813           2
        6814           1
        6815           2
        6816           1
        6817           1
        6818           1
        6819           2
        6820           2
        6821           1
        6822           2
        6823           2
        6824           2
        6825           2
        6826           2
        6827           2
        6828           2
        6829           2
        6830           2
        6831           2
        6832           2
        6833           2
        6834           1
        6835           1
        6836           1
        6837           1
        6838           1
        6839           1
        6840           1
        6841           0
        6842           0
        6843           0
        6844           0
        6845           0
        6846           0
        6847           0
        6848           0
        6849           0
        6850           0
        6851           0
        6852           0
        6853           0
        6854           0
        6855           3
        6856           1
        6857           1
        6858           1
        6859           1
        6860           1
        6861           1
        6862           1
        6863           1
        6864           1
        6865           1
        6866           1
        6867           1
        6868           1
        6869           1
        6870           1
        6871           1
        6872           1
        6873           1
        6874           1
        6875           1
        6876           1
        6877           1
        6878           1
        6879           1
        6880           1
        6881           1
        6882           1
        6883           1
        6884           1
        6885           1
        6886           1
        6887           1
        6888           1
        6889           1
        6890           1
        6891           1
        6892           1
        6893           1
        6894           1
        6895           1
        6896           1
        6897           1
        6898           1
        6899           1
        6900           1
        6901           1
        6902           1
        6903           1
        6904           1
        6905           1
        6906           1
        6907           1
        6908           3
        6909           0
        6910           0
        6911           0
        6912           0
        6913           0
        6914           0
        6915           0
        6916           3
        6917           0
        6918           0
        6919           0
        6920           0
        6921           0
        6922           0
        6923           0
        6924           0
        6925           0
        6926           0
        6927           0
        6928           3
        6929           1
        6930           1
        6931           3
        6932           3
        6933           0
        6934           0
        6935           0
        6936           3
        6937           3
        6938           1
        6939           1
        6940           1
        6941           1
        6942           1
        6943           1
        6944           1
        6945           1
        6946           1
        6947           1
        6948           1
        6949           1
        6950           1
        6951           1
        6952           2
        6953           1
        6954           2
        6955           1
        6956           1
        6957           1
        6958           1
        6959           1
        6960           1
        6961           1
        6962           2
        6963           2
        6964           2
        6965           2
        6966           2
        6967           2
        6968           1
        6969           1
        6970           1
        6971           1
        6972           2
        6973           2
        6974           3
        6975           0
        6976           0
        6977           0
        6978           0
        6979           0
        6980           0
        6981           0
        6982           0
        6983           0
        6984           0
        6985           3
        6986           1
        6987           1
        6988           1
        6989           2
        6990           1
        6991           1
        6992           1
        6993           1
        6994           1
        6995           1
        6996           1
        6997           1
        6998           1
        6999           1
        7000           1
        7001           2
        7002           2
        7003           2
        7004           2
        7005           2
        7006           2
        7007           2
        7008           2
        7009           2
        7010           2
        7011           2
        7012           2
        7013           2
        7014           1
        7015           1
        7016           1
        7017           1
        7018           1
        7019           1
        7020           1
        7021           0
        7022           0
        7023           0
        7024           0
        7025           0
        7026           0
        7027           0
        7028           0
        7029           0
        7030           0
        7031           0
        7032           0
        7033           0
        7034           0
        7035           0
        7036           3
        7037           3
        7038           3
        7039           1
        7040           1
        7041           1
        7042           1
        7043           1
        7044           1
        7045           1
        7046           1
        7047           1
        7048           1
        7049           1
        7050           1
        7051           1
        7052           1
        7053           1
        7054           1
        7055           1
        7056           1
        7057           1
        7058           1
        7059           1
        7060           1
        7061           1
        7062           1
        7063           1
        7064           1
        7065           1
        7066           1
        7067           1
        7068           1
        7069           1
        7070           1
        7071           1
        7072           1
        7073           1
        7074           1
        7075           1
        7076           1
        7077           1
        7078           1
        7079           1
        7080           1
        7081           1
        7082           1
        7083           1
        7084           1
        7085           1
        7086           1
        7087           1
        7088           3
        7089           0
        7090           0
        7091           0
        7092           0
        7093           0
        7094           0
        7095           3
        7096           3
        7097           0
        7098           0
        7099           0
        7100           0
        7101           0
        7102           0
        7103           0
        7104           0
        7105           0
        7106           0
        7107           0
        7108           0
        7109           3
        7110           1
        7111           1
        7112           3
        7113           0
        7114           0
        7115           0
        7116           0
        7117           0
        7118           3
        7119           1
        7120           1
        7121           1
        7122           1
        7123           1
        7124           1
        7125           1
        7126           1
        7127           1
        7128           1
        7129           1
        7130           1
        7131           1
        7132           1
        7133           1
        7134           2
        7135           2
        7136           2
        7137           1
        7138           1
        7139           1
        7140           2
        7141           2
        7142           2
        7143           2
        7144           2
        7145           2
        7146           2
        7147           2
        7148           1
        7149           2
        7150           2
        7151           1
        7152           1
        7153           1
        7154           3
        7155           0
        7156           0
        7157           0
        7158           0
        7159           0
        7160           0
        7161           0
        7162           0
        7163           0
        7164           0
        7165           3
        7166           1
        7167           1
        7168           1
        7169           1
        7170           1
        7171           1
        7172           1
        7173           1
        7174           1
        7175           1
        7176           1
        7177           1
        7178           1
        7179           1
        7180           1
        7181           1
        7182           2
        7183           2
        7184           2
        7185           2
        7186           2
        7187           2
        7188           2
        7189           2
        7190           2
        7191           2
        7192           2
        7193           1
        7194           1
        7195           1
        7196           1
        7197           1
        7198           1
        7199           1
        7200           1
        7201           0
        7202           0
        7203           0
        7204           0
        7205           0
        7206           0
        7207           0
        7208           0
        7209           0
        7210           0
        7211           0
        7212           0
        7213           0
        7214           0
        7215           0
        7216           0
        7217           0
        7218           0
        7219           3
        7220           3
        7221           1
        7222           3
        7223           3
        7224           3
        7225           3
        7226           3
        7227           3
        7228           1
        7229           1
        7230           1
        7231           1
        7232           1
        7233           1
        7234           1
        7235           1
        7236           2
        7237           2
        7238           1
        7239           1
        7240           1
        7241           1
        7242           1
        7243           1
        7244           1
        7245           1
        7246           1
        7247           1
        7248           1
        7249           1
        7250           1
        7251           1
        7252           1
        7253           1
        7254           1
        7255           1
        7256           1
        7257           1
        7258           1
        7259           1
        7260           1
        7261           1
        7262           1
        7263           1
        7264           1
        7265           1
        7266           1
        7267           1
        7268           1
        7269           3
        7270           0
        7271           0
        7272           0
        7273           0
        7274           3
        7275           1
        7276           1
        7277           3
        7278           0
        7279           0
        7280           0
        7281           0
        7282           0
        7283           0
        7284           0
        7285           0
        7286           0
        7287           0
        7288           3
        7289           1
        7290           1
        7291           3
        7292           0
        7293           0
        7294           0
        7295           0
        7296           0
        7297           3
        7298           1
        7299           1
        7300           1
        7301           1
        7302           1
        7303           1
        7304           1
        7305           1
        7306           1
        7307           1
        7308           1
        7309           1
        7310           1
        7311           1
        7312           1
        7313           1
        7314           1
        7315           2
        7316           1
        7317           1
        7318           2
        7319           2
        7320           2
        7321           2
        7322           1
        7323           2
        7324           2
        7325           2
        7326           2
        7327           1
        7328           1
        7329           2
        7330           1
        7331           1
        7332           1
        7333           3
        7334           0
        7335           0
        7336           0
        7337           0
        7338           0
        7339           0
        7340           0
        7341           0
        7342           0
        7343           0
        7344           3
        7345           1
        7346           1
        7347           1
        7348           2
        7349           2
        7350           1
        7351           1
        7352           2
        7353           2
        7354           1
        7355           1
        7356           1
        7357           1
        7358           1
        7359           1
        7360           1
        7361           1
        7362           2
        7363           2
        7364           2
        7365           2
        7366           2
        7367           2
        7368           2
        7369           2
        7370           2
        7371           2
        7372           2
        7373           1
        7374           1
        7375           1
        7376           1
        7377           1
        7378           1
        7379           1
        7380           1
        7381           0
        7382           0
        7383           3
        7384           0
        7385           0
        7386           0
        7387           0
        7388           0
        7389           0
        7390           0
        7391           0
        7392           0
        7393           0
        7394           0
        7395           0
        7396           0
        7397           0
        7398           0
        7399           0
        7400           0
        7401           3
        7402           0
        7403           0
        7404           0
        7405           0
        7406           0
        7407           0
        7408           3
        7409           3
        7410           1
        7411           1
        7412           1
        7413           2
        7414           1
        7415           1
        7416           2
        7417           2
        7418           2
        7419           1
        7420           1
        7421           2
        7422           1
        7423           1
        7424           1
        7425           1
        7426           1
        7427           1
        7428           1
        7429           1
        7430           1
        7431           1
        7432           1
        7433           1
        7434           1
        7435           1
        7436           1
        7437           1
        7438           1
        7439           1
        7440           1
        7441           1
        7442           1
        7443           1
        7444           1
        7445           3
        7446           3
        7447           3
        7448           3
        7449           0
        7450           0
        7451           0
        7452           0
        7453           3
        7454           3
        7455           3
        7456           3
        7457           3
        7458           3
        7459           3
        7460           0
        7461           0
        7462           0
        7463           0
        7464           0
        7465           0
        7466           0
        7467           3
        7468           1
        7469           1
        7470           1
        7471           3
        7472           0
        7473           0
        7474           0
        7475           0
        7476           0
        7477           3
        7478           1
        7479           1
        7480           1
        7481           1
        7482           2
        7483           1
        7484           1
        7485           1
        7486           1
        7487           1
        7488           1
        7489           1
        7490           1
        7491           1
        7492           1
        7493           1
        7494           1
        7495           1
        7496           2
        7497           2
        7498           2
        7499           1
        7500           2
        7501           2
        7502           2
        7503           2
        7504           1
        7505           2
        7506           2
        7507           1
        7508           2
        7509           1
        7510           1
        7511           1
        7512           1
        7513           3
        7514           0
        7515           0
        7516           0
        7517           0
        7518           0
        7519           0
        7520           0
        7521           0
        7522           0
        7523           0
        7524           3
        7525           1
        7526           1
        7527           1
        7528           1
        7529           1
        7530           2
        7531           1
        7532           1
        7533           1
        7534           1
        7535           1
        7536           1
        7537           1
        7538           1
        7539           1
        7540           1
        7541           1
        7542           1
        7543           1
        7544           2
        7545           2
        7546           2
        7547           2
        7548           2
        7549           2
        7550           2
        7551           2
        7552           2
        7553           2
        7554           2
        7555           1
        7556           1
        7557           1
        7558           1
        7559           1
        7560           1
        7561           0
        7562           0
        7563           0
        7564           0
        7565           0
        7566           0
        7567           0
        7568           0
        7569           0
        7570           0
        7571           0
        7572           0
        7573           0
        7574           0
        7575           0
        7576           0
        7577           0
        7578           0
        7579           0
        7580           0
        7581           0
        7582           0
        7583           0
        7584           0
        7585           0
        7586           0
        7587           0
        7588           0
        7589           0
        7590           3
        7591           1
        7592           2
        7593           2
        7594           1
        7595           2
        7596           2
        7597           1
        7598           2
        7599           2
        7600           1
        7601           1
        7602           1
        7603           1
        7604           1
        7605           1
        7606           1
        7607           1
        7608           1
        7609           1
        7610           1
        7611           1
        7612           1
        7613           1
        7614           1
        7615           1
        7616           1
        7617           1
        7618           1
        7619           1
        7620           3
        7621           3
        7622           1
        7623           3
        7624           3
        7625           0
        7626           0
        7627           0
        7628           0
        7629           0
        7630           0
        7631           0
        7632           0
        7633           0
        7634           0
        7635           0
        7636           0
        7637           0
        7638           0
        7639           0
        7640           3
        7641           3
        7642           0
        7643           0
        7644           0
        7645           0
        7646           3
        7647           1
        7648           1
        7649           1
        7650           3
        7651           0
        7652           0
        7653           0
        7654           0
        7655           3
        7656           0
        7657           3
        7658           3
        7659           3
        7660           3
        7661           3
        7662           3
        7663           1
        7664           1
        7665           1
        7666           1
        7667           1
        7668           1
        7669           1
        7670           1
        7671           1
        7672           1
        7673           1
        7674           1
        7675           1
        7676           2
        7677           1
        7678           1
        7679           1
        7680           2
        7681           2
        7682           2
        7683           2
        7684           1
        7685           1
        7686           1
        7687           1
        7688           2
        7689           2
        7690           1
        7691           3
        7692           3
        7693           0
        7694           0
        7695           0
        7696           0
        7697           0
        7698           0
        7699           0
        7700           0
        7701           0
        7702           0
        7703           3
        7704           1
        7705           1
        7706           1
        7707           1
        7708           2
        7709           1
        7710           1
        7711           1
        7712           1
        7713           1
        7714           1
        7715           1
        7716           1
        7717           1
        7718           1
        7719           1
        7720           1
        7721           1
        7722           1
        7723           1
        7724           1
        7725           2
        7726           2
        7727           2
        7728           1
        7729           2
        7730           1
        7731           1
        7732           1
        7733           1
        7734           1
        7735           1
        7736           1
        7737           1
        7738           1
        7739           1
        7740           1
        7741           0
        7742           0
        7743           0
        7744           0
        7745           0
        7746           0
        7747           0
        7748           0
        7749           0
        7750           0
        7751           0
        7752           0
        7753           0
        7754           0
        7755           0
        7756           0
        7757           0
        7758           0
        7759           3
        7760           3
        7761           0
        7762           0
        7763           0
        7764           0
        7765           0
        7766           0
        7767           0
        7768           0
        7769           0
        7770           3
        7771           1
        7772           1
        7773           1
        7774           1
        7775           1
        7776           1
        7777           1
        7778           1
        7779           1
        7780           2
        7781           1
        7782           2
        7783           1
        7784           1
        7785           1
        7786           1
        7787           1
        7788           1
        7789           1
        7790           1
        7791           1
        7792           1
        7793           1
        7794           1
        7795           1
        7796           1
        7797           1
        7798           1
        7799           3
        7800           0
        7801           0
        7802           3
        7803           0
        7804           0
        7805           0
        7806           0
        7807           0
        7808           0
        7809           0
        7810           0
        7811           0
        7812           0
        7813           0
        7814           0
        7815           0
        7816           0
        7817           0
        7818           0
        7819           0
        7820           3
        7821           3
        7822           0
        7823           0
        7824           0
        7825           0
        7826           0
        7827           3
        7828           1
        7829           1
        7830           3
        7831           0
        7832           3
        7833           3
        7834           0
        7835           0
        7836           0
        7837           0
        7838           0
        7839           0
        7840           0
        7841           0
        7842           0
        7843           3
        7844           3
        7845           1
        7846           1
        7847           1
        7848           1
        7849           1
        7850           1
        7851           1
        7852           1
        7853           3
        7854           3
        7855           3
        7856           3
        7857           3
        7858           3
        7859           3
        7860           3
        7861           1
        7862           2
        7863           2
        7864           2
        7865           2
        7866           2
        7867           2
        7868           2
        7869           2
        7870           3
        7871           0
        7872           0
        7873           0
        7874           3
        7875           0
        7876           0
        7877           0
        7878           0
        7879           0
        7880           0
        7881           0
        7882           0
        7883           0
        7884           3
        7885           1
        7886           1
        7887           1
        7888           1
        7889           1
        7890           1
        7891           1
        7892           1
        7893           1
        7894           1
        7895           1
        7896           1
        7897           1
        7898           1
        7899           1
        7900           1
        7901           1
        7902           1
        7903           1
        7904           1
        7905           1
        7906           1
        7907           2
        7908           2
        7909           1
        7910           2
        7911           2
        7912           2
        7913           2
        7914           1
        7915           1
        7916           1
        7917           1
        7918           1
        7919           1
        7920           1
        7921           0
        7922           0
        7923           0
        7924           0
        7925           0
        7926           0
        7927           0
        7928           0
        7929           0
        7930           0
        7931           0
        7932           0
        7933           0
        7934           0
        7935           0
        7936           0
        7937           3
        7938           0
        7939           0
        7940           0
        7941           3
        7942           0
        7943           0
        7944           0
        7945           0
        7946           0
        7947           0
        7948           0
        7949           0
        7950           0
        7951           3
        7952           1
        7953           1
        7954           1
        7955           1
        7956           1
        7957           1
        7958           1
        7959           1
        7960           1
        7961           1
        7962           1
        7963           1
        7964           1
        7965           1
        7966           1
        7967           3
        7968           3
        7969           1
        7970           1
        7971           3
        7972           1
        7973           1
        7974           1
        7975           3
        7976           3
        7977           3
        7978           3
        7979           0
        7980           0
        7981           0
        7982           0
        7983           0
        7984           0
        7985           0
        7986           0
        7987           0
        7988           0
        7989           0
        7990           0
        7991           0
        7992           0
        7993           0
        7994           0
        7995           0
        7996           0
        7997           0
        7998           0
        7999           0
        8000           3
        8001           0
        8002           0
        8003           3
        8004           0
        8005           0
        8006           3
        8007           1
        8008           1
        8009           1
        8010           1
        8011           3
        8012           1
        8013           3
        8014           0
        8015           0
        8016           3
        8017           3
        8018           3
        8019           3
        8020           3
        8021           3
        8022           3
        8023           3
        8024           0
        8025           3
        8026           3
        8027           1
        8028           1
        8029           1
        8030           1
        8031           1
        8032           3
        8033           0
        8034           0
        8035           0
        8036           0
        8037           0
        8038           0
        8039           0
        8040           0
        8041           3
        8042           1
        8043           2
        8044           2
        8045           2
        8046           1
        8047           2
        8048           1
        8049           1
        8050           1
        8051           3
        8052           3
        8053           3
        8054           3
        8055           0
        8056           0
        8057           0
        8058           0
        8059           0
        8060           0
        8061           0
        8062           3
        8063           3
        8064           1
        8065           1
        8066           1
        8067           1
        8068           1
        8069           1
        8070           1
        8071           1
        8072           1
        8073           1
        8074           1
        8075           1
        8076           1
        8077           1
        8078           1
        8079           1
        8080           1
        8081           1
        8082           1
        8083           1
        8084           1
        8085           1
        8086           1
        8087           1
        8088           1
        8089           1
        8090           2
        8091           2
        8092           2
        8093           2
        8094           2
        8095           1
        8096           1
        8097           1
        8098           1
        8099           2
        8100           2
        8101           0
        8102           0
        8103           0
        8104           0
        8105           0
        8106           0
        8107           0
        8108           0
        8109           0
        8110           0
        8111           0
        8112           0
        8113           0
        8114           0
        8115           0
        8116           0
        8117           0
        8118           0
        8119           0
        8120           0
        8121           0
        8122           0
        8123           0
        8124           0
        8125           0
        8126           0
        8127           0
        8128           0
        8129           0
        8130           0
        8131           0
        8132           3
        8133           1
        8134           1
        8135           1
        8136           1
        8137           1
        8138           1
        8139           1
        8140           1
        8141           1
        8142           1
        8143           1
        8144           1
        8145           3
        8146           3
        8147           0
        8148           0
        8149           3
        8150           3
        8151           0
        8152           3
        8153           3
        8154           3
        8155           0
        8156           0
        8157           0
        8158           0
        8159           0
        8160           0
        8161           0
        8162           0
        8163           0
        8164           0
        8165           0
        8166           0
        8167           0
        8168           0
        8169           0
        8170           0
        8171           0
        8172           0
        8173           0
        8174           0
        8175           0
        8176           0
        8177           0
        8178           0
        8179           0
        8180           3
        8181           3
        8182           0
        8183           3
        8184           0
        8185           0
        8186           3
        8187           1
        8188           1
        8189           1
        8190           1
        8191           1
        8192           1
        8193           1
        8194           3
        8195           3
        8196           1
        8197           1
        8198           1
        8199           3
        8200           0
        8201           0
        8202           0
        8203           0
        8204           0
        8205           0
        8206           0
        8207           3
        8208           3
        8209           3
        8210           3
        8211           3
        8212           0
        8213           0
        8214           0
        8215           0
        8216           0
        8217           0
        8218           0
        8219           0
        8220           0
        8221           0
        8222           3
        8223           2
        8224           1
        8225           2
        8226           1
        8227           1
        8228           1
        8229           1
        8230           1
        8231           1
        8232           2
        8233           3
        8234           0
        8235           0
        8236           0
        8237           0
        8238           0
        8239           0
        8240           3
        8241           3
        8242           1
        8243           1
        8244           1
        8245           1
        8246           1
        8247           1
        8248           1
        8249           1
        8250           1
        8251           1
        8252           1
        8253           1
        8254           1
        8255           1
        8256           1
        8257           1
        8258           1
        8259           1
        8260           1
        8261           1
        8262           1
        8263           1
        8264           1
        8265           1
        8266           1
        8267           1
        8268           1
        8269           1
        8270           2
        8271           2
        8272           2
        8273           2
        8274           2
        8275           2
        8276           1
        8277           2
        8278           2
        8279           2
        8280           2
        8281           0
        8282           0
        8283           0
        8284           0
        8285           0
        8286           0
        8287           0
        8288           0
        8289           0
        8290           0
        8291           0
        8292           0
        8293           0
        8294           0
        8295           0
        8296           3
        8297           0
        8298           0
        8299           0
        8300           0
        8301           0
        8302           0
        8303           0
        8304           0
        8305           0
        8306           0
        8307           0
        8308           0
        8309           0
        8310           0
        8311           0
        8312           0
        8313           3
        8314           3
        8315           3
        8316           3
        8317           3
        8318           3
        8319           1
        8320           1
        8321           1
        8322           1
        8323           3
        8324           3
        8325           0
        8326           0
        8327           0
        8328           0
        8329           0
        8330           0
        8331           0
        8332           0
        8333           0
        8334           0
        8335           0
        8336           0
        8337           0
        8338           0
        8339           0
        8340           0
        8341           0
        8342           0
        8343           0
        8344           0
        8345           0
        8346           0
        8347           3
        8348           3
        8349           3
        8350           0
        8351           0
        8352           0
        8353           0
        8354           0
        8355           0
        8356           0
        8357           0
        8358           0
        8359           3
        8360           1
        8361           1
        8362           3
        8363           0
        8364           0
        8365           0
        8366           3
        8367           1
        8368           1
        8369           1
        8370           1
        8371           1
        8372           1
        8373           1
        8374           1
        8375           1
        8376           1
        8377           1
        8378           1
        8379           3
        8380           0
        8381           0
        8382           0
        8383           0
        8384           0
        8385           0
        8386           0
        8387           0
        8388           0
        8389           0
        8390           0
        8391           0
        8392           0
        8393           0
        8394           0
        8395           0
        8396           0
        8397           0
        8398           0
        8399           0
        8400           0
        8401           0
        8402           3
        8403           1
        8404           1
        8405           1
        8406           1
        8407           1
        8408           1
        8409           1
        8410           2
        8411           1
        8412           1
        8413           3
        8414           0
        8415           0
        8416           0
        8417           0
        8418           0
        8419           0
        8420           0
        8421           0
        8422           3
        8423           1
        8424           1
        8425           1
        8426           3
        8427           1
        8428           1
        8429           1
        8430           1
        8431           1
        8432           1
        8433           1
        8434           1
        8435           1
        8436           1
        8437           1
        8438           1
        8439           1
        8440           1
        8441           1
        8442           1
        8443           1
        8444           1
        8445           1
        8446           1
        8447           1
        8448           1
        8449           1
        8450           2
        8451           2
        8452           2
        8453           2
        8454           2
        8455           2
        8456           2
        8457           2
        8458           2
        8459           2
        8460           2
        8461           0
        8462           0
        8463           0
        8464           0
        8465           0
        8466           0
        8467           0
        8468           0
        8469           0
        8470           0
        8471           0
        8472           0
        8473           0
        8474           0
        8475           0
        8476           0
        8477           0
        8478           0
        8479           0
        8480           0
        8481           0
        8482           0
        8483           0
        8484           0
        8485           0
        8486           0
        8487           0
        8488           0
        8489           0
        8490           0
        8491           0
        8492           0
        8493           0
        8494           0
        8495           0
        8496           0
        8497           0
        8498           0
        8499           3
        8500           1
        8501           1
        8502           3
        8503           0
        8504           0
        8505           0
        8506           0
        8507           0
        8508           0
        8509           0
        8510           0
        8511           0
        8512           0
        8513           0
        8514           0
        8515           0
        8516           0
        8517           0
        8518           0
        8519           0
        8520           0
        8521           0
        8522           0
        8523           0
        8524           0
        8525           0
        8526           0
        8527           0
        8528           3
        8529           3
        8530           0
        8531           0
        8532           0
        8533           0
        8534           0
        8535           0
        8536           0
        8537           0
        8538           3
        8539           1
        8540           1
        8541           3
        8542           0
        8543           0
        8544           0
        8545           0
        8546           3
        8547           1
        8548           1
        8549           1
        8550           1
        8551           1
        8552           1
        8553           1
        8554           1
        8555           1
        8556           1
        8557           1
        8558           1
        8559           3
        8560           0
        8561           0
        8562           0
        8563           0
        8564           0
        8565           0
        8566           0
        8567           0
        8568           0
        8569           0
        8570           0
        8571           0
        8572           0
        8573           0
        8574           0
        8575           0
        8576           0
        8577           0
        8578           0
        8579           0
        8580           0
        8581           0
        8582           3
        8583           1
        8584           1
        8585           1
        8586           1
        8587           1
        8588           2
        8589           2
        8590           2
        8591           1
        8592           3
        8593           0
        8594           0
        8595           0
        8596           0
        8597           0
        8598           0
        8599           0
        8600           0
        8601           0
        8602           0
        8603           3
        8604           1
        8605           3
        8606           0
        8607           3
        8608           1
        8609           1
        8610           1
        8611           1
        8612           1
        8613           1
        8614           1
        8615           1
        8616           1
        8617           1
        8618           1
        8619           1
        8620           1
        8621           1
        8622           1
        8623           1
        8624           1
        8625           1
        8626           1
        8627           1
        8628           1
        8629           1
        8630           1
        8631           2
        8632           2
        8633           2
        8634           2
        8635           2
        8636           2
        8637           1
        8638           1
        8639           2
        8640           2
        8641           0
        8642           0
        8643           0
        8644           0
        8645           0
        8646           0
        8647           0
        8648           0
        8649           0
        8650           0
        8651           0
        8652           0
        8653           0
        8654           3
        8655           0
        8656           0
        8657           0
        8658           0
        8659           0
        8660           0
        8661           0
        8662           0
        8663           0
        8664           0
        8665           0
        8666           0
        8667           0
        8668           0
        8669           0
        8670           0
        8671           0
        8672           0
        8673           0
        8674           0
        8675           0
        8676           0
        8677           0
        8678           0
        8679           0
        8680           3
        8681           3
        8682           3
        8683           0
        8684           0
        8685           0
        8686           0
        8687           0
        8688           0
        8689           0
        8690           0
        8691           0
        8692           0
        8693           0
        8694           0
        8695           0
        8696           0
        8697           0
        8698           0
        8699           0
        8700           0
        8701           0
        8702           0
        8703           0
        8704           0
        8705           0
        8706           0
        8707           0
        8708           3
        8709           3
        8710           0
        8711           0
        8712           0
        8713           0
        8714           0
        8715           0
        8716           0
        8717           3
        8718           1
        8719           1
        8720           3
        8721           0
        8722           0
        8723           0
        8724           0
        8725           0
        8726           3
        8727           1
        8728           1
        8729           1
        8730           1
        8731           1
        8732           1
        8733           1
        8734           1
        8735           1
        8736           1
        8737           1
        8738           1
        8739           3
        8740           0
        8741           0
        8742           0
        8743           0
        8744           0
        8745           0
        8746           0
        8747           0
        8748           0
        8749           0
        8750           0
        8751           0
        8752           0
        8753           0
        8754           0
        8755           0
        8756           0
        8757           0
        8758           0
        8759           0
        8760           0
        8761           3
        8762           2
        8763           2
        8764           2
        8765           2
        8766           2
        8767           2
        8768           2
        8769           1
        8770           1
        8771           3
        8772           0
        8773           0
        8774           0
        8775           0
        8776           0
        8777           0
        8778           0
        8779           0
        8780           0
        8781           0
        8782           3
        8783           1
        8784           1
        8785           1
        8786           3
        8787           1
        8788           1
        8789           1
        8790           1
        8791           1
        8792           1
        8793           1
        8794           1
        8795           1
        8796           1
        8797           1
        8798           1
        8799           1
        8800           1
        8801           1
        8802           1
        8803           1
        8804           2
        8805           1
        8806           1
        8807           1
        8808           1
        8809           1
        8810           2
        8811           2
        8812           2
        8813           2
        8814           2
        8815           2
        8816           2
        8817           2
        8818           1
        8819           2
        8820           2
        8821           0
        8822           0
        8823           0
        8824           0
        8825           0
        8826           0
        8827           0
        8828           0
        8829           0
        8830           0
        8831           0
        8832           0
        8833           0
        8834           0
        8835           0
        8836           0
        8837           0
        8838           0
        8839           0
        8840           0
        8841           0
        8842           0
        8843           0
        8844           0
        8845           0
        8846           0
        8847           0
        8848           0
        8849           0
        8850           0
        8851           0
        8852           0
        8853           0
        8854           0
        8855           0
        8856           0
        8857           0
        8858           0
        8859           0
        8860           0
        8861           0
        8862           3
        8863           0
        8864           0
        8865           0
        8866           0
        8867           3
        8868           3
        8869           3
        8870           0
        8871           3
        8872           0
        8873           0
        8874           0
        8875           0
        8876           0
        8877           0
        8878           0
        8879           0
        8880           0
        8881           0
        8882           0
        8883           0
        8884           0
        8885           0
        8886           0
        8887           0
        8888           3
        8889           1
        8890           3
        8891           0
        8892           0
        8893           0
        8894           0
        8895           0
        8896           3
        8897           1
        8898           1
        8899           1
        8900           3
        8901           0
        8902           0
        8903           0
        8904           0
        8905           0
        8906           3
        8907           2
        8908           1
        8909           1
        8910           1
        8911           1
        8912           1
        8913           1
        8914           1
        8915           1
        8916           1
        8917           1
        8918           1
        8919           3
        8920           0
        8921           0
        8922           0
        8923           0
        8924           0
        8925           0
        8926           0
        8927           0
        8928           0
        8929           0
        8930           0
        8931           0
        8932           0
        8933           0
        8934           0
        8935           0
        8936           0
        8937           0
        8938           0
        8939           3
        8940           3
        8941           2
        8942           2
        8943           2
        8944           2
        8945           1
        8946           1
        8947           1
        8948           1
        8949           2
        8950           3
        8951           0
        8952           0
        8953           0
        8954           0
        8955           0
        8956           0
        8957           0
        8958           0
        8959           3
        8960           0
        8961           3
        8962           1
        8963           1
        8964           1
        8965           1
        8966           1
        8967           1
        8968           1
        8969           1
        8970           1
        8971           1
        8972           1
        8973           1
        8974           1
        8975           1
        8976           1
        8977           1
        8978           1
        8979           1
        8980           1
        8981           1
        8982           1
        8983           1
        8984           2
        8985           2
        8986           1
        8987           1
        8988           1
        8989           1
        8990           2
        8991           2
        8992           2
        8993           2
        8994           2
        8995           2
        8996           2
        8997           2
        8998           2
        8999           2
        9000           2
        9001           0
        9002           0
        9003           0
        9004           0
        9005           0
        9006           0
        9007           0
        9008           0
        9009           0
        9010           0
        9011           0
        9012           0
        9013           0
        9014           0
        9015           0
        9016           0
        9017           0
        9018           0
        9019           0
        9020           0
        9021           0
        9022           0
        9023           0
        9024           0
        9025           0
        9026           0
        9027           0
        9028           0
        9029           0
        9030           0
        9031           0
        9032           0
        9033           0
        9034           0
        9035           0
        9036           0
        9037           0
        9038           0
        9039           0
        9040           0
        9041           0
        9042           3
        9043           3
        9044           3
        9045           3
        9046           3
        9047           2
        9048           1
        9049           1
        9050           3
        9051           1
        9052           3
        9053           0
        9054           0
        9055           0
        9056           0
        9057           0
        9058           0
        9059           3
        9060           0
        9061           0
        9062           0
        9063           0
        9064           0
        9065           0
        9066           0
        9067           0
        9068           3
        9069           3
        9070           3
        9071           0
        9072           0
        9073           0
        9074           0
        9075           3
        9076           1
        9077           1
        9078           1
        9079           3
        9080           0
        9081           0
        9082           0
        9083           0
        9084           0
        9085           3
        9086           1
        9087           1
        9088           1
        9089           1
        9090           1
        9091           1
        9092           1
        9093           1
        9094           1
        9095           1
        9096           1
        9097           1
        9098           1
        9099           1
        9100           3
        9101           0
        9102           0
        9103           0
        9104           0
        9105           0
        9106           0
        9107           0
        9108           0
        9109           0
        9110           0
        9111           0
        9112           0
        9113           0
        9114           0
        9115           0
        9116           0
        9117           0
        9118           3
        9119           2
        9120           1
        9121           1
        9122           2
        9123           1
        9124           1
        9125           1
        9126           1
        9127           1
        9128           1
        9129           3
        9130           0
        9131           0
        9132           0
        9133           0
        9134           0
        9135           0
        9136           0
        9137           0
        9138           0
        9139           3
        9140           3
        9141           1
        9142           1
        9143           1
        9144           1
        9145           1
        9146           1
        9147           1
        9148           1
        9149           1
        9150           1
        9151           1
        9152           1
        9153           1
        9154           1
        9155           1
        9156           1
        9157           1
        9158           1
        9159           1
        9160           1
        9161           1
        9162           1
        9163           1
        9164           2
        9165           2
        9166           2
        9167           2
        9168           2
        9169           2
        9170           2
        9171           2
        9172           2
        9173           2
        9174           2
        9175           2
        9176           2
        9177           2
        9178           2
        9179           2
        9180           2
        9181           0
        9182           0
        9183           0
        9184           0
        9185           0
        9186           0
        9187           0
        9188           0
        9189           0
        9190           0
        9191           0
        9192           0
        9193           0
        9194           0
        9195           0
        9196           0
        9197           0
        9198           0
        9199           0
        9200           0
        9201           0
        9202           0
        9203           0
        9204           0
        9205           0
        9206           0
        9207           0
        9208           0
        9209           0
        9210           0
        9211           0
        9212           0
        9213           0
        9214           0
        9215           0
        9216           0
        9217           0
        9218           0
        9219           0
        9220           0
        9221           0
        9222           3
        9223           1
        9224           1
        9225           1
        9226           1
        9227           1
        9228           1
        9229           1
        9230           1
        9231           1
        9232           1
        9233           3
        9234           0
        9235           0
        9236           0
        9237           0
        9238           0
        9239           3
        9240           0
        9241           0
        9242           0
        9243           0
        9244           0
        9245           0
        9246           0
        9247           0
        9248           0
        9249           0
        9250           3
        9251           0
        9252           0
        9253           0
        9254           0
        9255           3
        9256           1
        9257           1
        9258           3
        9259           0
        9260           0
        9261           0
        9262           0
        9263           3
        9264           3
        9265           1
        9266           1
        9267           1
        9268           1
        9269           1
        9270           1
        9271           1
        9272           1
        9273           1
        9274           1
        9275           1
        9276           1
        9277           1
        9278           1
        9279           1
        9280           1
        9281           3
        9282           0
        9283           0
        9284           0
        9285           0
        9286           0
        9287           0
        9288           0
        9289           0
        9290           0
        9291           0
        9292           0
        9293           0
        9294           0
        9295           0
        9296           0
        9297           3
        9298           1
        9299           1
        9300           1
        9301           1
        9302           1
        9303           1
        9304           1
        9305           1
        9306           1
        9307           1
        9308           3
        9309           0
        9310           0
        9311           0
        9312           0
        9313           0
        9314           0
        9315           0
        9316           3
        9317           3
        9318           3
        9319           1
        9320           3
        9321           3
        9322           1
        9323           1
        9324           1
        9325           1
        9326           1
        9327           1
        9328           1
        9329           1
        9330           1
        9331           1
        9332           1
        9333           1
        9334           1
        9335           1
        9336           1
        9337           1
        9338           1
        9339           1
        9340           1
        9341           1
        9342           1
        9343           1
        9344           2
        9345           2
        9346           2
        9347           2
        9348           2
        9349           2
        9350           2
        9351           2
        9352           2
        9353           2
        9354           2
        9355           2
        9356           2
        9357           2
        9358           2
        9359           2
        9360           2
        9361           0
        9362           0
        9363           0
        9364           0
        9365           0
        9366           0
        9367           0
        9368           0
        9369           0
        9370           0
        9371           0
        9372           0
        9373           0
        9374           0
        9375           0
        9376           0
        9377           0
        9378           0
        9379           0
        9380           0
        9381           0
        9382           0
        9383           0
        9384           0
        9385           0
        9386           0
        9387           0
        9388           0
        9389           0
        9390           0
        9391           0
        9392           0
        9393           0
        9394           0
        9395           0
        9396           0
        9397           0
        9398           0
        9399           0
        9400           0
        9401           0
        9402           3
        9403           1
        9404           1
        9405           1
        9406           1
        9407           1
        9408           1
        9409           1
        9410           1
        9411           1
        9412           1
        9413           3
        9414           0
        9415           0
        9416           0
        9417           0
        9418           0
        9419           0
        9420           0
        9421           0
        9422           0
        9423           0
        9424           0
        9425           0
        9426           0
        9427           0
        9428           0
        9429           0
        9430           3
        9431           0
        9432           0
        9433           0
        9434           3
        9435           1
        9436           1
        9437           1
        9438           3
        9439           0
        9440           0
        9441           0
        9442           0
        9443           3
        9444           1
        9445           1
        9446           1
        9447           1
        9448           1
        9449           1
        9450           1
        9451           1
        9452           1
        9453           1
        9454           1
        9455           1
        9456           1
        9457           1
        9458           1
        9459           1
        9460           1
        9461           3
        9462           0
        9463           0
        9464           0
        9465           0
        9466           0
        9467           0
        9468           0
        9469           3
        9470           3
        9471           0
        9472           0
        9473           0
        9474           0
        9475           3
        9476           3
        9477           1
        9478           1
        9479           1
        9480           1
        9481           1
        9482           1
        9483           1
        9484           1
        9485           1
        9486           1
        9487           3
        9488           0
        9489           0
        9490           0
        9491           0
        9492           0
        9493           0
        9494           0
        9495           0
        9496           0
        9497           3
        9498           1
        9499           3
        9500           0
        9501           0
        9502           3
        9503           1
        9504           1
        9505           1
        9506           1
        9507           1
        9508           1
        9509           1
        9510           1
        9511           1
        9512           1
        9513           1
        9514           1
        9515           1
        9516           1
        9517           1
        9518           1
        9519           1
        9520           1
        9521           1
        9522           1
        9523           1
        9524           1
        9525           1
        9526           2
        9527           2
        9528           2
        9529           2
        9530           2
        9531           2
        9532           2
        9533           2
        9534           2
        9535           2
        9536           2
        9537           2
        9538           2
        9539           2
        9540           2
        9541           0
        9542           0
        9543           0
        9544           0
        9545           0
        9546           0
        9547           0
        9548           0
        9549           0
        9550           0
        9551           0
        9552           0
        9553           0
        9554           0
        9555           0
        9556           0
        9557           0
        9558           0
        9559           0
        9560           0
        9561           0
        9562           0
        9563           0
        9564           0
        9565           0
        9566           0
        9567           0
        9568           0
        9569           0
        9570           0
        9571           0
        9572           0
        9573           0
        9574           0
        9575           0
        9576           0
        9577           0
        9578           0
        9579           0
        9580           0
        9581           0
        9582           3
        9583           1
        9584           1
        9585           1
        9586           1
        9587           1
        9588           1
        9589           1
        9590           1
        9591           1
        9592           1
        9593           1
        9594           3
        9595           0
        9596           0
        9597           0
        9598           0
        9599           0
        9600           0
        9601           0
        9602           0
        9603           0
        9604           0
        9605           0
        9606           0
        9607           0
        9608           0
        9609           0
        9610           3
        9611           3
        9612           0
        9613           0
        9614           3
        9615           1
        9616           1
        9617           1
        9618           3
        9619           0
        9620           0
        9621           0
        9622           3
        9623           1
        9624           1
        9625           1
        9626           1
        9627           1
        9628           1
        9629           1
        9630           1
        9631           1
        9632           1
        9633           1
        9634           1
        9635           1
        9636           1
        9637           1
        9638           1
        9639           1
        9640           1
        9641           1
        9642           3
        9643           0
        9644           0
        9645           0
        9646           0
        9647           0
        9648           0
        9649           3
        9650           1
        9651           3
        9652           3
        9653           0
        9654           3
        9655           3
        9656           1
        9657           1
        9658           1
        9659           1
        9660           1
        9661           1
        9662           1
        9663           1
        9664           1
        9665           1
        9666           1
        9667           3
        9668           0
        9669           0
        9670           0
        9671           0
        9672           0
        9673           0
        9674           0
        9675           3
        9676           3
        9677           1
        9678           3
        9679           1
        9680           3
        9681           3
        9682           1
        9683           1
        9684           1
        9685           1
        9686           1
        9687           1
        9688           1
        9689           1
        9690           1
        9691           1
        9692           1
        9693           1
        9694           1
        9695           1
        9696           1
        9697           1
        9698           1
        9699           1
        9700           1
        9701           1
        9702           1
        9703           1
        9704           1
        9705           1
        9706           1
        9707           1
        9708           2
        9709           2
        9710           2
        9711           2
        9712           2
        9713           2
        9714           2
        9715           2
        9716           2
        9717           2
        9718           2
        9719           2
        9720           2
        9721           0
        9722           0
        9723           0
        9724           0
        9725           0
        9726           0
        9727           0
        9728           0
        9729           0
        9730           0
        9731           0
        9732           0
        9733           0
        9734           0
        9735           0
        9736           0
        9737           0
        9738           0
        9739           0
        9740           0
        9741           3
        9742           0
        9743           0
        9744           0
        9745           0
        9746           0
        9747           0
        9748           0
        9749           0
        9750           0
        9751           0
        9752           0
        9753           0
        9754           0
        9755           0
        9756           0
        9757           0
        9758           0
        9759           0
        9760           3
        9761           3
        9762           1
        9763           1
        9764           1
        9765           1
        9766           1
        9767           1
        9768           1
        9769           1
        9770           1
        9771           1
        9772           1
        9773           1
        9774           1
        9775           3
        9776           3
        9777           0
        9778           0
        9779           0
        9780           0
        9781           0
        9782           0
        9783           0
        9784           0
        9785           0
        9786           0
        9787           0
        9788           0
        9789           0
        9790           0
        9791           0
        9792           0
        9793           0
        9794           3
        9795           1
        9796           1
        9797           3
        9798           0
        9799           0
        9800           0
        9801           3
        9802           1
        9803           1
        9804           1
        9805           1
        9806           1
        9807           1
        9808           1
        9809           1
        9810           1
        9811           1
        9812           1
        9813           1
        9814           1
        9815           1
        9816           1
        9817           1
        9818           1
        9819           1
        9820           1
        9821           3
        9822           0
        9823           0
        9824           0
        9825           0
        9826           0
        9827           0
        9828           3
        9829           3
        9830           3
        9831           0
        9832           0
        9833           0
        9834           0
        9835           0
        9836           3
        9837           1
        9838           1
        9839           1
        9840           1
        9841           1
        9842           1
        9843           1
        9844           1
        9845           1
        9846           3
        9847           0
        9848           0
        9849           0
        9850           0
        9851           0
        9852           0
        9853           0
        9854           0
        9855           0
        9856           3
        9857           3
        9858           0
        9859           3
        9860           1
        9861           1
        9862           1
        9863           1
        9864           1
        9865           1
        9866           1
        9867           1
        9868           1
        9869           1
        9870           1
        9871           1
        9872           1
        9873           1
        9874           1
        9875           1
        9876           1
        9877           1
        9878           1
        9879           1
        9880           1
        9881           1
        9882           1
        9883           1
        9884           1
        9885           1
        9886           1
        9887           1
        9888           1
        9889           2
        9890           2
        9891           2
        9892           2
        9893           2
        9894           2
        9895           2
        9896           2
        9897           2
        9898           2
        9899           1
        9900           1
        9901           0
        9902           0
        9903           0
        9904           0
        9905           0
        9906           0
        9907           0
        9908           0
        9909           0
        9910           0
        9911           0
        9912           0
        9913           0
        9914           0
        9915           0
        9916           0
        9917           0
        9918           0
        9919           0
        9920           0
        9921           0
        9922           0
        9923           0
        9924           0
        9925           0
        9926           0
        9927           0
        9928           0
        9929           0
        9930           0
        9931           0
        9932           0
        9933           0
        9934           0
        9935           0
        9936           0
        9937           0
        9938           0
        9939           3
        9940           1
        9941           1
        9942           1
        9943           1
        9944           1
        9945           1
        9946           1
        9947           1
        9948           1
        9949           1
        9950           1
        9951           1
        9952           1
        9953           1
        9954           1
        9955           1
        9956           1
        9957           3
        9958           3
        9959           3
        9960           3
        9961           0
        9962           0
        9963           0
        9964           0
        9965           0
        9966           0
        9967           0
        9968           0
        9969           0
        9970           0
        9971           0
        9972           0
        9973           0
        9974           3
        9975           1
        9976           3
        9977           0
        9978           0
        9979           0
        9980           0
        9981           3
        9982           1
        9983           1
        9984           1
        9985           1
        9986           1
        9987           1
        9988           1
        9989           1
        9990           1
        9991           1
        9992           1
        9993           1
        9994           1
        9995           1
        9996           1
        9997           1
        9998           1
        9999           1
       10000           1
       10001           1
       10002           3
       10003           3
       10004           0
       10005           0
       10006           0
       10007           0
       10008           0
       10009           0
       10010           3
       10011           0
       10012           0
       10013           0
       10014           0
       10015           0
       10016           3
       10017           1
       10018           1
       10019           1
       10020           1
       10021           1
       10022           1
       10023           1
       10024           1
       10025           1
       10026           3
       10027           0
       10028           0
       10029           0
       10030           0
       10031           0
       10032           0
       10033           0
       10034           0
       10035           0
       10036           0
       10037           0
       10038           3
       10039           3
       10040           1
       10041           1
       10042           1
       10043           1
       10044           1
       10045           1
       10046           1
       10047           1
       10048           1
       10049           1
       10050           1
       10051           1
       10052           1
       10053           1
       10054           1
       10055           1
       10056           1
       10057           1
       10058           1
       10059           1
       10060           1
       10061           1
       10062           1
       10063           1
       10064           1
       10065           1
       10066           1
       10067           1
       10068           1
       10069           1
       10070           2
       10071           2
       10072           2
       10073           2
       10074           2
       10075           2
       10076           2
       10077           2
       10078           1
       10079           1
       10080           1
       10081           0
       10082           0
       10083           0
       10084           0
       10085           0
       10086           0
       10087           0
       10088           0
       10089           0
       10090           0
       10091           0
       10092           0
       10093           0
       10094           0
       10095           0
       10096           0
       10097           0
       10098           0
       10099           0
       10100           0
       10101           0
       10102           0
       10103           0
       10104           0
       10105           0
       10106           0
       10107           0
       10108           0
       10109           0
       10110           0
       10111           0
       10112           0
       10113           0
       10114           0
       10115           0
       10116           0
       10117           0
       10118           0
       10119           0
       10120           3
       10121           1
       10122           1
       10123           1
       10124           1
       10125           1
       10126           1
       10127           1
       10128           1
       10129           1
       10130           1
       10131           1
       10132           1
       10133           1
       10134           1
       10135           1
       10136           1
       10137           1
       10138           1
       10139           1
       10140           1
       10141           3
       10142           0
       10143           0
       10144           0
       10145           0
       10146           0
       10147           0
       10148           0
       10149           0
       10150           0
       10151           0
       10152           0
       10153           0
       10154           3
       10155           1
       10156           3
       10157           0
       10158           0
       10159           0
       10160           3
       10161           1
       10162           1
       10163           1
       10164           1
       10165           1
       10166           1
       10167           1
       10168           1
       10169           1
       10170           1
       10171           1
       10172           1
       10173           1
       10174           1
       10175           1
       10176           1
       10177           1
       10178           1
       10179           1
       10180           1
       10181           1
       10182           1
       10183           1
       10184           3
       10185           0
       10186           0
       10187           3
       10188           3
       10189           3
       10190           3
       10191           0
       10192           0
       10193           0
       10194           0
       10195           3
       10196           1
       10197           1
       10198           1
       10199           1
       10200           1
       10201           1
       10202           1
       10203           1
       10204           1
       10205           3
       10206           0
       10207           0
       10208           0
       10209           0
       10210           0
       10211           0
       10212           0
       10213           0
       10214           0
       10215           0
       10216           0
       10217           0
       10218           0
       10219           0
       10220           3
       10221           1
       10222           1
       10223           1
       10224           1
       10225           1
       10226           1
       10227           1
       10228           1
       10229           1
       10230           1
       10231           1
       10232           1
       10233           1
       10234           1
       10235           1
       10236           1
       10237           1
       10238           1
       10239           1
       10240           1
       10241           1
       10242           1
       10243           1
       10244           1
       10245           1
       10246           2
       10247           1
       10248           1
       10249           1
       10250           1
       10251           2
       10252           2
       10253           2
       10254           2
       10255           2
       10256           1
       10257           1
       10258           1
       10259           1
       10260           1
       10261           0
       10262           0
       10263           0
       10264           0
       10265           0
       10266           0
       10267           0
       10268           0
       10269           0
       10270           0
       10271           0
       10272           0
       10273           0
       10274           0
       10275           0
       10276           0
       10277           0
       10278           0
       10279           0
       10280           0
       10281           0
       10282           0
       10283           0
       10284           0
       10285           0
       10286           0
       10287           0
       10288           0
       10289           0
       10290           0
       10291           0
       10292           0
       10293           0
       10294           0
       10295           0
       10296           0
       10297           0
       10298           0
       10299           0
       10300           0
       10301           3
       10302           1
       10303           1
       10304           1
       10305           1
       10306           1
       10307           1
       10308           1
       10309           1
       10310           1
       10311           1
       10312           1
       10313           1
       10314           1
       10315           1
       10316           1
       10317           1
       10318           1
       10319           1
       10320           2
       10321           3
       10322           0
       10323           0
       10324           0
       10325           0
       10326           3
       10327           3
       10328           3
       10329           3
       10330           3
       10331           0
       10332           0
       10333           3
       10334           1
       10335           1
       10336           1
       10337           3
       10338           0
       10339           3
       10340           0
       10341           3
       10342           1
       10343           1
       10344           1
       10345           1
       10346           1
       10347           1
       10348           1
       10349           1
       10350           1
       10351           1
       10352           1
       10353           1
       10354           1
       10355           1
       10356           1
       10357           1
       10358           1
       10359           1
       10360           1
       10361           1
       10362           1
       10363           1
       10364           1
       10365           3
       10366           3
       10367           1
       10368           1
       10369           1
       10370           1
       10371           3
       10372           3
       10373           3
       10374           0
       10375           0
       10376           3
       10377           1
       10378           1
       10379           1
       10380           1
       10381           1
       10382           1
       10383           1
       10384           1
       10385           3
       10386           0
       10387           0
       10388           0
       10389           0
       10390           0
       10391           0
       10392           0
       10393           0
       10394           0
       10395           0
       10396           0
       10397           0
       10398           0
       10399           0
       10400           0
       10401           3
       10402           1
       10403           1
       10404           1
       10405           1
       10406           1
       10407           1
       10408           1
       10409           1
       10410           1
       10411           1
       10412           1
       10413           1
       10414           1
       10415           1
       10416           1
       10417           1
       10418           1
       10419           1
       10420           1
       10421           1
       10422           1
       10423           1
       10424           1
       10425           2
       10426           2
       10427           1
       10428           1
       10429           1
       10430           1
       10431           1
       10432           2
       10433           2
       10434           2
       10435           2
       10436           1
       10437           1
       10438           1
       10439           1
       10440           1
       10441           0
       10442           0
       10443           0
       10444           0
       10445           0
       10446           0
       10447           0
       10448           0
       10449           0
       10450           0
       10451           0
       10452           0
       10453           0
       10454           0
       10455           0
       10456           0
       10457           0
       10458           0
       10459           0
       10460           0
       10461           0
       10462           0
       10463           0
       10464           0
       10465           0
       10466           0
       10467           0
       10468           0
       10469           0
       10470           0
       10471           0
       10472           0
       10473           0
       10474           0
       10475           0
       10476           0
       10477           0
       10478           0
       10479           0
       10480           3
       10481           1
       10482           1
       10483           1
       10484           1
       10485           1
       10486           1
       10487           1
       10488           1
       10489           1
       10490           1
       10491           1
       10492           1
       10493           1
       10494           1
       10495           1
       10496           1
       10497           1
       10498           1
       10499           2
       10500           1
       10501           1
       10502           3
       10503           0
       10504           0
       10505           3
       10506           1
       10507           1
       10508           1
       10509           2
       10510           1
       10511           3
       10512           3
       10513           1
       10514           1
       10515           1
       10516           1
       10517           3
       10518           0
       10519           0
       10520           3
       10521           1
       10522           1
       10523           1
       10524           1
       10525           1
       10526           1
       10527           1
       10528           1
       10529           1
       10530           1
       10531           1
       10532           1
       10533           1
       10534           1
       10535           1
       10536           1
       10537           1
       10538           1
       10539           1
       10540           1
       10541           1
       10542           1
       10543           1
       10544           1
       10545           1
       10546           1
       10547           1
       10548           1
       10549           1
       10550           1
       10551           1
       10552           1
       10553           1
       10554           3
       10555           3
       10556           1
       10557           1
       10558           1
       10559           1
       10560           1
       10561           1
       10562           1
       10563           1
       10564           3
       10565           0
       10566           0
       10567           0
       10568           0
       10569           0
       10570           0
       10571           0
       10572           0
       10573           0
       10574           0
       10575           0
       10576           0
       10577           0
       10578           0
       10579           0
       10580           0
       10581           3
       10582           1
       10583           1
       10584           1
       10585           1
       10586           1
       10587           1
       10588           1
       10589           1
       10590           1
       10591           1
       10592           1
       10593           1
       10594           1
       10595           1
       10596           1
       10597           1
       10598           1
       10599           1
       10600           1
       10601           1
       10602           1
       10603           1
       10604           1
       10605           1
       10606           2
       10607           2
       10608           1
       10609           2
       10610           2
       10611           2
       10612           2
       10613           2
       10614           2
       10615           2
       10616           2
       10617           1
       10618           1
       10619           1
       10620           1
       10621           0
       10622           0
       10623           0
       10624           0
       10625           0
       10626           0
       10627           0
       10628           0
       10629           0
       10630           0
       10631           0
       10632           0
       10633           0
       10634           0
       10635           0
       10636           0
       10637           0
       10638           0
       10639           0
       10640           0
       10641           0
       10642           0
       10643           0
       10644           0
       10645           0
       10646           0
       10647           0
       10648           0
       10649           0
       10650           0
       10651           0
       10652           0
       10653           0
       10654           0
       10655           0
       10656           0
       10657           0
       10658           0
       10659           0
       10660           0
       10661           3
       10662           1
       10663           1
       10664           1
       10665           1
       10666           1
       10667           1
       10668           1
       10669           1
       10670           1
       10671           1
       10672           1
       10673           1
       10674           1
       10675           1
       10676           1
       10677           1
       10678           1
       10679           1
       10680           1
       10681           1
       10682           1
       10683           3
       10684           3
       10685           1
       10686           1
       10687           1
       10688           1
       10689           2
       10690           1
       10691           1
       10692           1
       10693           1
       10694           1
       10695           1
       10696           1
       10697           1
       10698           3
       10699           3
       10700           1
       10701           1
       10702           1
       10703           1
       10704           1
       10705           1
       10706           1
       10707           1
       10708           1
       10709           1
       10710           1
       10711           1
       10712           1
       10713           1
       10714           1
       10715           1
       10716           1
       10717           1
       10718           1
       10719           1
       10720           1
       10721           1
       10722           1
       10723           1
       10724           1
       10725           1
       10726           1
       10727           1
       10728           1
       10729           1
       10730           1
       10731           1
       10732           1
       10733           1
       10734           1
       10735           1
       10736           1
       10737           1
       10738           1
       10739           1
       10740           1
       10741           1
       10742           1
       10743           1
       10744           1
       10745           3
       10746           0
       10747           0
       10748           0
       10749           0
       10750           0
       10751           0
       10752           0
       10753           0
       10754           0
       10755           0
       10756           0
       10757           0
       10758           0
       10759           0
       10760           3
       10761           1
       10762           1
       10763           1
       10764           1
       10765           1
       10766           1
       10767           1
       10768           1
       10769           1
       10770           1
       10771           1
       10772           1
       10773           1
       10774           1
       10775           1
       10776           1
       10777           1
       10778           1
       10779           1
       10780           1
       10781           1
       10782           1
       10783           1
       10784           1
       10785           1
       10786           1
       10787           2
       10788           2
       10789           1
       10790           1
       10791           2
       10792           2
       10793           2
       10794           2
       10795           2
       10796           2
       10797           1
       10798           1
       10799           1
       10800           1
       10801           0
       10802           0
       10803           0
       10804           0
       10805           0
       10806           0
       10807           0
       10808           0
       10809           0
       10810           0
       10811           0
       10812           0
       10813           0
       10814           0
       10815           0
       10816           0
       10817           0
       10818           0
       10819           0
       10820           0
       10821           0
       10822           0
       10823           0
       10824           0
       10825           0
       10826           0
       10827           0
       10828           0
       10829           0
       10830           0
       10831           0
       10832           0
       10833           0
       10834           0
       10835           0
       10836           0
       10837           0
       10838           0
       10839           0
       10840           0
       10841           0
       10842           3
       10843           1
       10844           1
       10845           1
       10846           1
       10847           1
       10848           1
       10849           1
       10850           1
       10851           1
       10852           1
       10853           1
       10854           1
       10855           1
       10856           1
       10857           1
       10858           1
       10859           1
       10860           1
       10861           1
       10862           1
       10863           1
       10864           1
       10865           1
       10866           1
       10867           1
       10868           2
       10869           2
       10870           1
       10871           1
       10872           1
       10873           1
       10874           1
       10875           1
       10876           1
       10877           1
       10878           1
       10879           1
       10880           1
       10881           1
       10882           1
       10883           1
       10884           1
       10885           1
       10886           1
       10887           1
       10888           1
       10889           1
       10890           1
       10891           1
       10892           1
       10893           1
       10894           1
       10895           1
       10896           1
       10897           1
       10898           1
       10899           1
       10900           1
       10901           1
       10902           1
       10903           1
       10904           1
       10905           1
       10906           1
       10907           1
       10908           1
       10909           1
       10910           1
       10911           1
       10912           1
       10913           1
       10914           1
       10915           1
       10916           1
       10917           1
       10918           1
       10919           1
       10920           1
       10921           1
       10922           1
       10923           1
       10924           1
       10925           1
       10926           3
       10927           0
       10928           0
       10929           0
       10930           0
       10931           0
       10932           0
       10933           0
       10934           0
       10935           0
       10936           0
       10937           0
       10938           0
       10939           0
       10940           3
       10941           1
       10942           1
       10943           1
       10944           1
       10945           1
       10946           1
       10947           1
       10948           1
       10949           1
       10950           1
       10951           1
       10952           1
       10953           1
       10954           1
       10955           1
       10956           1
       10957           1
       10958           1
       10959           1
       10960           1
       10961           1
       10962           1
       10963           1
       10964           1
       10965           1
       10966           1
       10967           1
       10968           1
       10969           2
       10970           2
       10971           2
       10972           2
       10973           2
       10974           2
       10975           2
       10976           2
       10977           2
       10978           2
       10979           1
       10980           1
       10981           0
       10982           0
       10983           0
       10984           0
       10985           0
       10986           0
       10987           0
       10988           0
       10989           0
       10990           0
       10991           0
       10992           0
       10993           0
       10994           0
       10995           0
       10996           0
       10997           0
       10998           0
       10999           0
       11000           0
       11001           0
       11002           0
       11003           0
       11004           0
       11005           0
       11006           0
       11007           0
       11008           0
       11009           0
       11010           0
       11011           0
       11012           0
       11013           0
       11014           0
       11015           0
       11016           0
       11017           0
       11018           0
       11019           0
       11020           0
       11021           0
       11022           0
       11023           3
       11024           1
       11025           1
       11026           1
       11027           1
       11028           1
       11029           1
       11030           1
       11031           1
       11032           1
       11033           1
       11034           1
       11035           3
       11036           3
       11037           1
       11038           1
       11039           1
       11040           1
       11041           1
       11042           1
       11043           1
       11044           1
       11045           1
       11046           1
       11047           1
       11048           1
       11049           1
       11050           2
       11051           1
       11052           1
       11053           1
       11054           1
       11055           2
       11056           1
       11057           2
       11058           2
       11059           1
       11060           2
       11061           1
       11062           1
       11063           1
       11064           1
       11065           1
       11066           1
       11067           1
       11068           1
       11069           1
       11070           1
       11071           1
       11072           1
       11073           1
       11074           1
       11075           1
       11076           1
       11077           1
       11078           1
       11079           1
       11080           1
       11081           1
       11082           1
       11083           1
       11084           1
       11085           1
       11086           1
       11087           1
       11088           1
       11089           1
       11090           1
       11091           1
       11092           1
       11093           1
       11094           1
       11095           1
       11096           1
       11097           1
       11098           1
       11099           1
       11100           1
       11101           1
       11102           1
       11103           1
       11104           1
       11105           3
       11106           1
       11107           3
       11108           3
       11109           0
       11110           0
       11111           0
       11112           0
       11113           0
       11114           0
       11115           0
       11116           0
       11117           0
       11118           0
       11119           3
       11120           1
       11121           1
       11122           1
       11123           1
       11124           1
       11125           1
       11126           1
       11127           1
       11128           1
       11129           1
       11130           1
       11131           1
       11132           1
       11133           1
       11134           1
       11135           1
       11136           1
       11137           1
       11138           1
       11139           1
       11140           1
       11141           1
       11142           1
       11143           1
       11144           1
       11145           1
       11146           1
       11147           1
       11148           1
       11149           1
       11150           2
       11151           2
       11152           2
       11153           2
       11154           2
       11155           2
       11156           2
       11157           2
       11158           2
       11159           1
       11160           1
       11161           0
       11162           0
       11163           0
       11164           0
       11165           0
       11166           0
       11167           0
       11168           0
       11169           0
       11170           0
       11171           0
       11172           0
       11173           0
       11174           0
       11175           0
       11176           0
       11177           0
       11178           0
       11179           0
       11180           0
       11181           0
       11182           0
       11183           0
       11184           0
       11185           0
       11186           0
       11187           0
       11188           0
       11189           0
       11190           0
       11191           0
       11192           0
       11193           0
       11194           0
       11195           0
       11196           0
       11197           0
       11198           0
       11199           0
       11200           0
       11201           0
       11202           0
       11203           0
       11204           3
       11205           1
       11206           1
       11207           1
       11208           1
       11209           1
       11210           1
       11211           1
       11212           1
       11213           1
       11214           3
       11215           0
       11216           0
       11217           3
       11218           1
       11219           1
       11220           1
       11221           1
       11222           1
       11223           1
       11224           1
       11225           1
       11226           1
       11227           1
       11228           1
       11229           1
       11230           1
       11231           2
       11232           1
       11233           2
       11234           2
       11235           2
       11236           2
       11237           1
       11238           1
       11239           2
       11240           1
       11241           1
       11242           1
       11243           1
       11244           1
       11245           1
       11246           1
       11247           1
       11248           1
       11249           1
       11250           1
       11251           1
       11252           1
       11253           1
       11254           1
       11255           1
       11256           1
       11257           1
       11258           1
       11259           1
       11260           1
       11261           1
       11262           1
       11263           1
       11264           1
       11265           1
       11266           1
       11267           1
       11268           1
       11269           1
       11270           1
       11271           1
       11272           1
       11273           1
       11274           1
       11275           1
       11276           1
       11277           1
       11278           1
       11279           1
       11280           1
       11281           1
       11282           1
       11283           1
       11284           3
       11285           0
       11286           3
       11287           3
       11288           0
       11289           0
       11290           0
       11291           0
       11292           0
       11293           0
       11294           0
       11295           0
       11296           0
       11297           0
       11298           3
       11299           1
       11300           1
       11301           1
       11302           1
       11303           1
       11304           1
       11305           1
       11306           1
       11307           1
       11308           1
       11309           1
       11310           1
       11311           1
       11312           1
       11313           1
       11314           1
       11315           1
       11316           1
       11317           1
       11318           1
       11319           1
       11320           1
       11321           1
       11322           1
       11323           1
       11324           1
       11325           1
       11326           1
       11327           1
       11328           1
       11329           1
       11330           1
       11331           2
       11332           2
       11333           2
       11334           2
       11335           2
       11336           2
       11337           2
       11338           2
       11339           2
       11340           1
       11341           0
       11342           0
       11343           0
       11344           0
       11345           0
       11346           0
       11347           0
       11348           0
       11349           0
       11350           0
       11351           0
       11352           0
       11353           0
       11354           0
       11355           0
       11356           0
       11357           0
       11358           0
       11359           0
       11360           0
       11361           0
       11362           0
       11363           0
       11364           0
       11365           0
       11366           0
       11367           0
       11368           0
       11369           0
       11370           0
       11371           0
       11372           0
       11373           0
       11374           0
       11375           0
       11376           0
       11377           0
       11378           0
       11379           0
       11380           0
       11381           0
       11382           0
       11383           0
       11384           3
       11385           1
       11386           1
       11387           1
       11388           1
       11389           1
       11390           1
       11391           2
       11392           3
       11393           3
       11394           0
       11395           0
       11396           0
       11397           0
       11398           3
       11399           1
       11400           1
       11401           1
       11402           1
       11403           1
       11404           1
       11405           1
       11406           1
       11407           1
       11408           1
       11409           1
       11410           1
       11411           1
       11412           1
       11413           2
       11414           2
       11415           1
       11416           2
       11417           2
       11418           1
       11419           1
       11420           1
       11421           1
       11422           1
       11423           1
       11424           1
       11425           1
       11426           1
       11427           1
       11428           1
       11429           1
       11430           1
       11431           1
       11432           1
       11433           1
       11434           1
       11435           1
       11436           1
       11437           1
       11438           1
       11439           1
       11440           1
       11441           1
       11442           1
       11443           1
       11444           1
       11445           1
       11446           1
       11447           1
       11448           1
       11449           1
       11450           1
       11451           1
       11452           1
       11453           1
       11454           1
       11455           1
       11456           1
       11457           1
       11458           1
       11459           1
       11460           1
       11461           1
       11462           1
       11463           1
       11464           1
       11465           3
       11466           1
       11467           1
       11468           3
       11469           3
       11470           0
       11471           0
       11472           0
       11473           0
       11474           0
       11475           0
       11476           0
       11477           3
       11478           1
       11479           1
       11480           1
       11481           1
       11482           1
       11483           1
       11484           1
       11485           1
       11486           1
       11487           1
       11488           1
       11489           1
       11490           1
       11491           1
       11492           1
       11493           1
       11494           1
       11495           1
       11496           1
       11497           1
       11498           1
       11499           1
       11500           1
       11501           1
       11502           1
       11503           1
       11504           1
       11505           1
       11506           1
       11507           1
       11508           1
       11509           1
       11510           1
       11511           1
       11512           1
       11513           2
       11514           1
       11515           1
       11516           2
       11517           2
       11518           2
       11519           1
       11520           1
       11521           0
       11522           0
       11523           0
       11524           0
       11525           0
       11526           0
       11527           0
       11528           0
       11529           0
       11530           0
       11531           0
       11532           0
       11533           0
       11534           0
       11535           0
       11536           0
       11537           0
       11538           0
       11539           0
       11540           0
       11541           0
       11542           0
       11543           0
       11544           0
       11545           0
       11546           0
       11547           0
       11548           0
       11549           0
       11550           0
       11551           0
       11552           0
       11553           0
       11554           0
       11555           0
       11556           0
       11557           0
       11558           0
       11559           0
       11560           0
       11561           0
       11562           0
       11563           0
       11564           0
       11565           3
       11566           1
       11567           1
       11568           1
       11569           1
       11570           1
       11571           3
       11572           0
       11573           0
       11574           0
       11575           0
       11576           0
       11577           0
       11578           3
       11579           1
       11580           1
       11581           1
       11582           1
       11583           1
       11584           1
       11585           1
       11586           1
       11587           1
       11588           1
       11589           1
       11590           1
       11591           1
       11592           1
       11593           1
       11594           1
       11595           1
       11596           1
       11597           1
       11598           1
       11599           1
       11600           1
       11601           1
       11602           1
       11603           1
       11604           1
       11605           1
       11606           1
       11607           1
       11608           1
       11609           1
       11610           1
       11611           1
       11612           1
       11613           1
       11614           1
       11615           1
       11616           1
       11617           1
       11618           1
       11619           1
       11620           1
       11621           1
       11622           1
       11623           1
       11624           1
       11625           1
       11626           1
       11627           1
       11628           1
       11629           1
       11630           1
       11631           1
       11632           1
       11633           1
       11634           1
       11635           1
       11636           1
       11637           1
       11638           1
       11639           1
       11640           1
       11641           1
       11642           1
       11643           1
       11644           1
       11645           1
       11646           1
       11647           1
       11648           3
       11649           0
       11650           0
       11651           0
       11652           0
       11653           0
       11654           0
       11655           0
       11656           3
       11657           1
       11658           1
       11659           1
       11660           1
       11661           1
       11662           1
       11663           1
       11664           1
       11665           1
       11666           1
       11667           1
       11668           1
       11669           1
       11670           1
       11671           1
       11672           1
       11673           1
       11674           1
       11675           1
       11676           1
       11677           1
       11678           1
       11679           1
       11680           1
       11681           1
       11682           1
       11683           1
       11684           1
       11685           1
       11686           1
       11687           1
       11688           1
       11689           1
       11690           1
       11691           1
       11692           1
       11693           2
       11694           2
       11695           1
       11696           2
       11697           2
       11698           2
       11699           2
       11700           1
       11701           0
       11702           0
       11703           0
       11704           0
       11705           0
       11706           0
       11707           0
       11708           0
       11709           0
       11710           0
       11711           0
       11712           0
       11713           0
       11714           0
       11715           0
       11716           0
       11717           0
       11718           0
       11719           0
       11720           0
       11721           0
       11722           0
       11723           0
       11724           0
       11725           0
       11726           0
       11727           0
       11728           0
       11729           0
       11730           0
       11731           0
       11732           0
       11733           0
       11734           0
       11735           0
       11736           0
       11737           0
       11738           0
       11739           0
       11740           0
       11741           0
       11742           0
       11743           0
       11744           0
       11745           3
       11746           1
       11747           1
       11748           1
       11749           3
       11750           3
       11751           0
       11752           0
       11753           0
       11754           0
       11755           0
       11756           0
       11757           0
       11758           0
       11759           3
       11760           1
       11761           1
       11762           1
       11763           1
       11764           1
       11765           1
       11766           1
       11767           1
       11768           1
       11769           1
       11770           1
       11771           1
       11772           1
       11773           1
       11774           1
       11775           1
       11776           1
       11777           1
       11778           1
       11779           1
       11780           1
       11781           1
       11782           1
       11783           1
       11784           1
       11785           1
       11786           1
       11787           1
       11788           1
       11789           1
       11790           1
       11791           1
       11792           1
       11793           1
       11794           1
       11795           1
       11796           1
       11797           1
       11798           1
       11799           1
       11800           1
       11801           1
       11802           1
       11803           1
       11804           1
       11805           1
       11806           1
       11807           1
       11808           1
       11809           1
       11810           1
       11811           1
       11812           1
       11813           1
       11814           1
       11815           1
       11816           1
       11817           1
       11818           1
       11819           1
       11820           1
       11821           1
       11822           1
       11823           1
       11824           1
       11825           1
       11826           1
       11827           1
       11828           1
       11829           3
       11830           3
       11831           0
       11832           3
       11833           3
       11834           0
       11835           3
       11836           1
       11837           1
       11838           1
       11839           1
       11840           1
       11841           1
       11842           1
       11843           1
       11844           1
       11845           1
       11846           1
       11847           1
       11848           1
       11849           1
       11850           1
       11851           1
       11852           1
       11853           1
       11854           1
       11855           1
       11856           1
       11857           1
       11858           1
       11859           1
       11860           1
       11861           1
       11862           1
       11863           1
       11864           1
       11865           1
       11866           1
       11867           1
       11868           1
       11869           1
       11870           1
       11871           1
       11872           1
       11873           1
       11874           2
       11875           2
       11876           1
       11877           2
       11878           2
       11879           2
       11880           2
       11881           0
       11882           0
       11883           0
       11884           0
       11885           0
       11886           0
       11887           0
       11888           0
       11889           0
       11890           0
       11891           0
       11892           0
       11893           0
       11894           0
       11895           0
       11896           0
       11897           0
       11898           0
       11899           0
       11900           0
       11901           0
       11902           0
       11903           0
       11904           0
       11905           0
       11906           0
       11907           0
       11908           0
       11909           0
       11910           0
       11911           0
       11912           0
       11913           0
       11914           0
       11915           0
       11916           0
       11917           0
       11918           0
       11919           0
       11920           0
       11921           0
       11922           0
       11923           0
       11924           0
       11925           3
       11926           3
       11927           3
       11928           3
       11929           0
       11930           0
       11931           0
       11932           0
       11933           0
       11934           0
       11935           0
       11936           0
       11937           0
       11938           0
       11939           3
       11940           1
       11941           1
       11942           1
       11943           1
       11944           1
       11945           1
       11946           1
       11947           1
       11948           1
       11949           1
       11950           1
       11951           1
       11952           1
       11953           1
       11954           1
       11955           1
       11956           1
       11957           1
       11958           1
       11959           1
       11960           1
       11961           1
       11962           1
       11963           1
       11964           1
       11965           1
       11966           1
       11967           1
       11968           1
       11969           1
       11970           1
       11971           1
       11972           1
       11973           1
       11974           1
       11975           1
       11976           1
       11977           1
       11978           1
       11979           1
       11980           1
       11981           1
       11982           1
       11983           1
       11984           1
       11985           1
       11986           1
       11987           1
       11988           1
       11989           1
       11990           1
       11991           1
       11992           1
       11993           1
       11994           1
       11995           1
       11996           1
       11997           1
       11998           1
       11999           1
       12000           1
       12001           1
       12002           1
       12003           1
       12004           1
       12005           1
       12006           1
       12007           1
       12008           1
       12009           1
       12010           1
       12011           3
       12012           1
       12013           1
       12014           3
       12015           1
       12016           1
       12017           1
       12018           1
       12019           1
       12020           1
       12021           1
       12022           1
       12023           1
       12024           1
       12025           1
       12026           1
       12027           1
       12028           1
       12029           1
       12030           1
       12031           1
       12032           1
       12033           1
       12034           1
       12035           1
       12036           1
       12037           1
       12038           1
       12039           1
       12040           1
       12041           1
       12042           1
       12043           1
       12044           1
       12045           1
       12046           1
       12047           1
       12048           1
       12049           1
       12050           1
       12051           1
       12052           1
       12053           1
       12054           1
       12055           2
       12056           2
       12057           2
       12058           2
       12059           2
       12060           2
       12061           0
       12062           0
       12063           0
       12064           0
       12065           0
       12066           0
       12067           0
       12068           0
       12069           0
       12070           0
       12071           0
       12072           0
       12073           0
       12074           0
       12075           0
       12076           0
       12077           0
       12078           0
       12079           0
       12080           0
       12081           0
       12082           0
       12083           0
       12084           0
       12085           0
       12086           0
       12087           0
       12088           0
       12089           0
       12090           0
       12091           0
       12092           0
       12093           0
       12094           0
       12095           0
       12096           0
       12097           0
       12098           0
       12099           0
       12100           0
       12101           0
       12102           0
       12103           0
       12104           0
       12105           0
       12106           0
       12107           0
       12108           0
       12109           0
       12110           0
       12111           0
       12112           0
       12113           0
       12114           0
       12115           0
       12116           0
       12117           0
       12118           0
       12119           0
       12120           3
       12121           1
       12122           1
       12123           1
       12124           1
       12125           1
       12126           1
       12127           1
       12128           1
       12129           1
       12130           1
       12131           1
       12132           1
       12133           1
       12134           1
       12135           1
       12136           1
       12137           1
       12138           1
       12139           1
       12140           1
       12141           1
       12142           1
       12143           1
       12144           1
       12145           1
       12146           1
       12147           1
       12148           1
       12149           1
       12150           1
       12151           1
       12152           1
       12153           1
       12154           1
       12155           1
       12156           1
       12157           1
       12158           1
       12159           1
       12160           1
       12161           1
       12162           1
       12163           1
       12164           1
       12165           1
       12166           1
       12167           1
       12168           1
       12169           1
       12170           1
       12171           1
       12172           1
       12173           1
       12174           1
       12175           1
       12176           1
       12177           1
       12178           1
       12179           1
       12180           1
       12181           1
       12182           1
       12183           1
       12184           1
       12185           1
       12186           1
       12187           1
       12188           1
       12189           1
       12190           1
       12191           1
       12192           1
       12193           1
       12194           1
       12195           1
       12196           1
       12197           1
       12198           1
       12199           1
       12200           1
       12201           1
       12202           1
       12203           1
       12204           1
       12205           1
       12206           1
       12207           1
       12208           1
       12209           1
       12210           1
       12211           1
       12212           1
       12213           1
       12214           1
       12215           1
       12216           1
       12217           1
       12218           1
       12219           1
       12220           1
       12221           1
       12222           1
       12223           1
       12224           1
       12225           1
       12226           1
       12227           1
       12228           1
       12229           1
       12230           1
       12231           1
       12232           1
       12233           1
       12234           1
       12235           1
       12236           1
       12237           2
       12238           2
       12239           1
       12240           2
       12241           0
       12242           0
       12243           0
       12244           0
       12245           0
       12246           0
       12247           0
       12248           0
       12249           0
       12250           0
       12251           0
       12252           0
       12253           0
       12254           0
       12255           0
       12256           0
       12257           0
       12258           0
       12259           0
       12260           0
       12261           0
       12262           0
       12263           0
       12264           0
       12265           0
       12266           0
       12267           0
       12268           0
       12269           0
       12270           0
       12271           0
       12272           0
       12273           0
       12274           0
       12275           0
       12276           0
       12277           0
       12278           0
       12279           0
       12280           0
       12281           0
       12282           0
       12283           0
       12284           0
       12285           0
       12286           0
       12287           0
       12288           0
       12289           0
       12290           0
       12291           0
       12292           0
       12293           0
       12294           0
       12295           0
       12296           0
       12297           0
       12298           0
       12299           3
       12300           1
       12301           1
       12302           1
       12303           1
       12304           1
       12305           1
       12306           1
       12307           1
       12308           1
       12309           1
       12310           1
       12311           1
       12312           1
       12313           1
       12314           1
       12315           1
       12316           1
       12317           1
       12318           1
       12319           1
       12320           1
       12321           1
       12322           1
       12323           1
       12324           1
       12325           1
       12326           1
       12327           1
       12328           1
       12329           1
       12330           1
       12331           1
       12332           1
       12333           1
       12334           1
       12335           1
       12336           1
       12337           1
       12338           1
       12339           1
       12340           1
       12341           1
       12342           1
       12343           1
       12344           1
       12345           1
       12346           1
       12347           1
       12348           1
       12349           1
       12350           1
       12351           1
       12352           1
       12353           1
       12354           1
       12355           1
       12356           1
       12357           1
       12358           1
       12359           1
       12360           1
       12361           1
       12362           1
       12363           1
       12364           1
       12365           1
       12366           1
       12367           1
       12368           1
       12369           1
       12370           1
       12371           1
       12372           1
       12373           1
       12374           1
       12375           1
       12376           1
       12377           1
       12378           1
       12379           1
       12380           1
       12381           1
       12382           1
       12383           1
       12384           1
       12385           1
       12386           1
       12387           1
       12388           1
       12389           1
       12390           1
       12391           1
       12392           1
       12393           1
       12394           1
       12395           1
       12396           1
       12397           1
       12398           1
       12399           1
       12400           1
       12401           1
       12402           1
       12403           1
       12404           1
       12405           1
       12406           1
       12407           1
       12408           1
       12409           1
       12410           1
       12411           1
       12412           1
       12413           1
       12414           1
       12415           1
       12416           1
       12417           1
       12418           2
       12419           2
       12420           2
       12421           0
       12422           0
       12423           0
       12424           0
       12425           0
       12426           0
       12427           0
       12428           0
       12429           0
       12430           0
       12431           0
       12432           0
       12433           0
       12434           0
       12435           0
       12436           0
       12437           0
       12438           0
       12439           0
       12440           0
       12441           0
       12442           0
       12443           0
       12444           0
       12445           0
       12446           0
       12447           0
       12448           0
       12449           0
       12450           0
       12451           0
       12452           0
       12453           0
       12454           0
       12455           0
       12456           0
       12457           0
       12458           0
       12459           0
       12460           0
       12461           0
       12462           0
       12463           0
       12464           0
       12465           0
       12466           0
       12467           0
       12468           0
       12469           0
       12470           0
       12471           0
       12472           0
       12473           0
       12474           0
       12475           0
       12476           0
       12477           0
       12478           0
       12479           3
       12480           1
       12481           1
       12482           1
       12483           1
       12484           1
       12485           1
       12486           1
       12487           1
       12488           1
       12489           1
       12490           1
       12491           1
       12492           1
       12493           1
       12494           1
       12495           1
       12496           1
       12497           1
       12498           1
       12499           1
       12500           1
       12501           1
       12502           1
       12503           1
       12504           1
       12505           1
       12506           1
       12507           1
       12508           1
       12509           1
       12510           1
       12511           1
       12512           1
       12513           1
       12514           1
       12515           1
       12516           1
       12517           1
       12518           1
       12519           1
       12520           1
       12521           1
       12522           1
       12523           1
       12524           1
       12525           1
       12526           1
       12527           1
       12528           1
       12529           1
       12530           1
       12531           1
       12532           1
       12533           1
       12534           1
       12535           1
       12536           1
       12537           1
       12538           1
       12539           1
       12540           1
       12541           1
       12542           1
       12543           1
       12544           1
       12545           1
       12546           1
       12547           1
       12548           1
       12549           1
       12550           1
       12551           1
       12552           1
       12553           1
       12554           1
       12555           1
       12556           1
       12557           1
       12558           1
       12559           1
       12560           1
       12561           1
       12562           1
       12563           1
       12564           1
       12565           1
       12566           1
       12567           1
       12568           1
       12569           1
       12570           1
       12571           1
       12572           1
       12573           1
       12574           1
       12575           1
       12576           1
       12577           1
       12578           1
       12579           1
       12580           1
       12581           1
       12582           1
       12583           1
       12584           1
       12585           1
       12586           1
       12587           1
       12588           1
       12589           1
       12590           1
       12591           1
       12592           1
       12593           1
       12594           1
       12595           2
       12596           1
       12597           1
       12598           1
       12599           1
       12600           1
       12601           0
       12602           0
       12603           0
       12604           0
       12605           0
       12606           0
       12607           0
       12608           0
       12609           0
       12610           0
       12611           0
       12612           0
       12613           0
       12614           0
       12615           0
       12616           0
       12617           0
       12618           0
       12619           0
       12620           0
       12621           0
       12622           0
       12623           0
       12624           0
       12625           0
       12626           0
       12627           0
       12628           0
       12629           0
       12630           0
       12631           0
       12632           0
       12633           0
       12634           0
       12635           0
       12636           0
       12637           0
       12638           0
       12639           0
       12640           0
       12641           0
       12642           0
       12643           0
       12644           0
       12645           0
       12646           0
       12647           0
       12648           0
       12649           0
       12650           0
       12651           0
       12652           0
       12653           0
       12654           0
       12655           0
       12656           0
       12657           0
       12658           0
       12659           3
       12660           1
       12661           1
       12662           1
       12663           1
       12664           1
       12665           1
       12666           1
       12667           1
       12668           1
       12669           1
       12670           1
       12671           1
       12672           1
       12673           1
       12674           1
       12675           1
       12676           1
       12677           1
       12678           1
       12679           1
       12680           1
       12681           1
       12682           1
       12683           1
       12684           1
       12685           1
       12686           1
       12687           1
       12688           1
       12689           1
       12690           1
       12691           1
       12692           1
       12693           1
       12694           1
       12695           1
       12696           1
       12697           1
       12698           1
       12699           1
       12700           1
       12701           1
       12702           1
       12703           1
       12704           1
       12705           1
       12706           1
       12707           1
       12708           1
       12709           1
       12710           1
       12711           1
       12712           1
       12713           1
       12714           1
       12715           1
       12716           1
       12717           1
       12718           1
       12719           1
       12720           1
       12721           1
       12722           1
       12723           1
       12724           1
       12725           1
       12726           1
       12727           1
       12728           1
       12729           1
       12730           1
       12731           1
       12732           1
       12733           1
       12734           1
       12735           1
       12736           1
       12737           1
       12738           1
       12739           1
       12740           1
       12741           1
       12742           1
       12743           1
       12744           1
       12745           1
       12746           1
       12747           1
       12748           1
       12749           1
       12750           1
       12751           1
       12752           1
       12753           1
       12754           1
       12755           1
       12756           1
       12757           1
       12758           1
       12759           1
       12760           1
       12761           1
       12762           1
       12763           1
       12764           1
       12765           1
       12766           1
       12767           1
       12768           1
       12769           1
       12770           1
       12771           1
       12772           1
       12773           1
       12774           2
       12775           2
       12776           2
       12777           1
       12778           1
       12779           1
       12780           1
       12781           0
       12782           0
       12783           0
       12784           0
       12785           0
       12786           0
       12787           0
       12788           0
       12789           0
       12790           0
       12791           0
       12792           0
       12793           0
       12794           0
       12795           0
       12796           0
       12797           0
       12798           0
       12799           0
       12800           0
       12801           0
       12802           0
       12803           0
       12804           0
       12805           0
       12806           0
       12807           0
       12808           0
       12809           0
       12810           0
       12811           0
       12812           0
       12813           0
       12814           0
       12815           0
       12816           0
       12817           0
       12818           0
       12819           0
       12820           0
       12821           0
       12822           0
       12823           0
       12824           0
       12825           0
       12826           0
       12827           0
       12828           0
       12829           0
       12830           0
       12831           0
       12832           0
       12833           0
       12834           0
       12835           0
       12836           0
       12837           0
       12838           0
       12839           3
       12840           1
       12841           1
       12842           1
       12843           1
       12844           1
       12845           1
       12846           1
       12847           1
       12848           1
       12849           1
       12850           1
       12851           1
       12852           1
       12853           1
       12854           1
       12855           1
       12856           1
       12857           1
       12858           1
       12859           1
       12860           1
       12861           1
       12862           1
       12863           1
       12864           1
       12865           1
       12866           1
       12867           1
       12868           1
       12869           1
       12870           1
       12871           1
       12872           1
       12873           1
       12874           1
       12875           1
       12876           1
       12877           1
       12878           1
       12879           1
       12880           1
       12881           1
       12882           1
       12883           1
       12884           1
       12885           1
       12886           1
       12887           1
       12888           1
       12889           1
       12890           1
       12891           1
       12892           1
       12893           1
       12894           1
       12895           1
       12896           1
       12897           1
       12898           1
       12899           1
       12900           1
       12901           1
       12902           1
       12903           1
       12904           1
       12905           1
       12906           1
       12907           1
       12908           1
       12909           1
       12910           1
       12911           1
       12912           1
       12913           1
       12914           1
       12915           1
       12916           1
       12917           1
       12918           1
       12919           1
       12920           1
       12921           1
       12922           1
       12923           1
       12924           1
       12925           1
       12926           1
       12927           1
       12928           1
       12929           1
       12930           1
       12931           1
       12932           1
       12933           1
       12934           1
       12935           1
       12936           1
       12937           1
       12938           1
       12939           1
       12940           1
       12941           1
       12942           1
       12943           1
       12944           1
       12945           1
       12946           1
       12947           1
       12948           1
       12949           1
       12950           1
       12951           1
       12952           1
       12953           1
       12954           1
       12955           2
       12956           2
       12957           2
       12958           2
       12959           2
       12960           2
       12961           0
       12962           0
       12963           0
       12964           0
       12965           0
       12966           0
       12967           0
       12968           0
       12969           0
       12970           0
       12971           0
       12972           0
       12973           0
       12974           0
       12975           0
       12976           0
       12977           0
       12978           0
       12979           0
       12980           0
       12981           0
       12982           0
       12983           0
       12984           0
       12985           0
       12986           0
       12987           0
       12988           0
       12989           0
       12990           0
       12991           0
       12992           0
       12993           0
       12994           0
       12995           0
       12996           0
       12997           0
       12998           0
       12999           0
       13000           0
       13001           0
       13002           0
       13003           0
       13004           0
       13005           0
       13006           0
       13007           0
       13008           0
       13009           0
       13010           0
       13011           0
       13012           0
       13013           0
       13014           0
       13015           0
       13016           0
       13017           0
       13018           3
       13019           1
       13020           1
       13021           3
       13022           1
       13023           1
       13024           1
       13025           1
       13026           1
       13027           1
       13028           1
       13029           1
       13030           1
       13031           1
       13032           1
       13033           1
       13034           1
       13035           1
       13036           1
       13037           1
       13038           1
       13039           1
       13040           1
       13041           1
       13042           1
       13043           1
       13044           1
       13045           1
       13046           1
       13047           1
       13048           1
       13049           1
       13050           1
       13051           1
       13052           1
       13053           1
       13054           1
       13055           1
       13056           1
       13057           1
       13058           1
       13059           1
       13060           1
       13061           1
       13062           1
       13063           1
       13064           1
       13065           1
       13066           1
       13067           1
       13068           1
       13069           1
       13070           1
       13071           1
       13072           1
       13073           1
       13074           1
       13075           1
       13076           1
       13077           1
       13078           1
       13079           1
       13080           1
       13081           1
       13082           1
       13083           1
       13084           1
       13085           1
       13086           1
       13087           1
       13088           1
       13089           1
       13090           1
       13091           1
       13092           1
       13093           1
       13094           1
       13095           1
       13096           1
       13097           1
       13098           1
       13099           1
       13100           1
       13101           1
       13102           1
       13103           1
       13104           1
       13105           1
       13106           1
       13107           1
       13108           1
       13109           1
       13110           1
       13111           1
       13112           1
       13113           1
       13114           1
       13115           1
       13116           1
       13117           1
       13118           1
       13119           1
       13120           1
       13121           1
       13122           1
       13123           1
       13124           1
       13125           1
       13126           1
       13127           1
       13128           1
       13129           1
       13130           1
       13131           1
       13132           1
       13133           1
       13134           1
       13135           1
       13136           2
       13137           1
       13138           1
       13139           1
       13140           1
       13141           0
       13142           0
       13143           0
       13144           0
       13145           0
       13146           0
       13147           0
       13148           0
       13149           0
       13150           0
       13151           0
       13152           0
       13153           0
       13154           0
       13155           0
       13156           0
       13157           0
       13158           0
       13159           0
       13160           0
       13161           0
       13162           0
       13163           0
       13164           0
       13165           0
       13166           0
       13167           0
       13168           0
       13169           0
       13170           0
       13171           0
       13172           0
       13173           0
       13174           0
       13175           0
       13176           0
       13177           0
       13178           0
       13179           0
       13180           0
       13181           0
       13182           0
       13183           0
       13184           0
       13185           0
       13186           0
       13187           0
       13188           0
       13189           0
       13190           0
       13191           0
       13192           0
       13193           0
       13194           0
       13195           0
       13196           0
       13197           3
       13198           1
       13199           1
       13200           3
       13201           0
       13202           3
       13203           3
       13204           3
       13205           3
       13206           3
       13207           1
       13208           1
       13209           1
       13210           1
       13211           1
       13212           1
       13213           1
       13214           1
       13215           1
       13216           1
       13217           1
       13218           1
       13219           1
       13220           1
       13221           1
       13222           1
       13223           1
       13224           1
       13225           1
       13226           1
       13227           1
       13228           1
       13229           1
       13230           1
       13231           1
       13232           1
       13233           1
       13234           1
       13235           1
       13236           1
       13237           1
       13238           1
       13239           1
       13240           1
       13241           1
       13242           1
       13243           1
       13244           1
       13245           1
       13246           1
       13247           1
       13248           1
       13249           1
       13250           1
       13251           1
       13252           1
       13253           1
       13254           1
       13255           1
       13256           1
       13257           1
       13258           1
       13259           1
       13260           1
       13261           1
       13262           1
       13263           1
       13264           1
       13265           1
       13266           1
       13267           1
       13268           1
       13269           1
       13270           1
       13271           1
       13272           1
       13273           1
       13274           1
       13275           1
       13276           1
       13277           1
       13278           1
       13279           1
       13280           1
       13281           1
       13282           1
       13283           1
       13284           1
       13285           1
       13286           1
       13287           1
       13288           1
       13289           1
       13290           1
       13291           1
       13292           1
       13293           1
       13294           1
       13295           1
       13296           1
       13297           1
       13298           1
       13299           1
       13300           1
       13301           1
       13302           1
       13303           1
       13304           1
       13305           1
       13306           1
       13307           1
       13308           1
       13309           1
       13310           1
       13311           1
       13312           1
       13313           1
       13314           1
       13315           1
       13316           2
       13317           2
       13318           1
       13319           1
       13320           1
       13321           0
       13322           0
       13323           0
       13324           0
       13325           0
       13326           0
       13327           0
       13328           0
       13329           0
       13330           0
       13331           0
       13332           0
       13333           0
       13334           0
       13335           0
       13336           0
       13337           0
       13338           0
       13339           0
       13340           0
       13341           0
       13342           0
       13343           0
       13344           0
       13345           0
       13346           0
       13347           0
       13348           0
       13349           0
       13350           0
       13351           0
       13352           0
       13353           0
       13354           0
       13355           0
       13356           0
       13357           0
       13358           0
       13359           0
       13360           0
       13361           0
       13362           0
       13363           0
       13364           0
       13365           0
       13366           0
       13367           0
       13368           0
       13369           0
       13370           0
       13371           0
       13372           0
       13373           0
       13374           0
       13375           0
       13376           0
       13377           3
       13378           3
       13379           3
       13380           0
       13381           3
       13382           3
       13383           0
       13384           0
       13385           0
       13386           0
       13387           3
       13388           1
       13389           1
       13390           1
       13391           1
       13392           1
       13393           1
       13394           1
       13395           1
       13396           1
       13397           1
       13398           1
       13399           1
       13400           1
       13401           1
       13402           1
       13403           1
       13404           1
       13405           1
       13406           1
       13407           1
       13408           1
       13409           1
       13410           1
       13411           1
       13412           1
       13413           1
       13414           1
       13415           1
       13416           1
       13417           1
       13418           1
       13419           1
       13420           1
       13421           1
       13422           1
       13423           1
       13424           1
       13425           1
       13426           1
       13427           1
       13428           1
       13429           1
       13430           1
       13431           1
       13432           1
       13433           1
       13434           1
       13435           1
       13436           1
       13437           1
       13438           1
       13439           1
       13440           1
       13441           1
       13442           1
       13443           1
       13444           1
       13445           1
       13446           1
       13447           1
       13448           1
       13449           1
       13450           1
       13451           1
       13452           1
       13453           1
       13454           1
       13455           1
       13456           1
       13457           1
       13458           1
       13459           1
       13460           1
       13461           1
       13462           1
       13463           1
       13464           1
       13465           1
       13466           1
       13467           1
       13468           1
       13469           1
       13470           1
       13471           1
       13472           1
       13473           1
       13474           1
       13475           1
       13476           1
       13477           1
       13478           1
       13479           1
       13480           1
       13481           1
       13482           1
       13483           1
       13484           1
       13485           1
       13486           1
       13487           1
       13488           1
       13489           1
       13490           1
       13491           1
       13492           1
       13493           1
       13494           1
       13495           1
       13496           1
       13497           1
       13498           2
       13499           1
       13500           1
       13501           0
       13502           0
       13503           0
       13504           0
       13505           0
       13506           0
       13507           0
       13508           0
       13509           0
       13510           0
       13511           0
       13512           0
       13513           0
       13514           0
       13515           0
       13516           0
       13517           0
       13518           0
       13519           0
       13520           0
       13521           0
       13522           0
       13523           0
       13524           0
       13525           0
       13526           0
       13527           0
       13528           0
       13529           0
       13530           0
       13531           0
       13532           0
       13533           0
       13534           0
       13535           0
       13536           0
       13537           0
       13538           0
       13539           0
       13540           0
       13541           0
       13542           0
       13543           0
       13544           0
       13545           0
       13546           0
       13547           0
       13548           0
       13549           0
       13550           0
       13551           0
       13552           0
       13553           0
       13554           0
       13555           0
       13556           0
       13557           0
       13558           0
       13559           0
       13560           0
       13561           0
       13562           0
       13563           0
       13564           0
       13565           0
       13566           0
       13567           3
       13568           3
       13569           3
       13570           3
       13571           3
       13572           1
       13573           1
       13574           1
       13575           1
       13576           1
       13577           1
       13578           1
       13579           1
       13580           1
       13581           1
       13582           1
       13583           1
       13584           1
       13585           1
       13586           1
       13587           1
       13588           1
       13589           1
       13590           1
       13591           1
       13592           1
       13593           1
       13594           1
       13595           1
       13596           1
       13597           1
       13598           1
       13599           1
       13600           1
       13601           1
       13602           1
       13603           1
       13604           1
       13605           1
       13606           1
       13607           1
       13608           1
       13609           1
       13610           1
       13611           1
       13612           1
       13613           1
       13614           1
       13615           1
       13616           1
       13617           1
       13618           1
       13619           1
       13620           1
       13621           1
       13622           1
       13623           1
       13624           1
       13625           1
       13626           1
       13627           1
       13628           1
       13629           1
       13630           1
       13631           1
       13632           1
       13633           1
       13634           1
       13635           1
       13636           1
       13637           1
       13638           1
       13639           1
       13640           1
       13641           1
       13642           1
       13643           1
       13644           1
       13645           1
       13646           1
       13647           1
       13648           1
       13649           1
       13650           1
       13651           1
       13652           1
       13653           1
       13654           1
       13655           1
       13656           1
       13657           1
       13658           1
       13659           1
       13660           1
       13661           1
       13662           1
       13663           1
       13664           1
       13665           1
       13666           1
       13667           1
       13668           1
       13669           1
       13670           1
       13671           1
       13672           1
       13673           1
       13674           1
       13675           1
       13676           1
       13677           1
       13678           2
       13679           2
       13680           1
       13681           0
       13682           0
       13683           0
       13684           0
       13685           0
       13686           0
       13687           0
       13688           0
       13689           0
       13690           0
       13691           0
       13692           0
       13693           0
       13694           0
       13695           0
       13696           0
       13697           0
       13698           0
       13699           0
       13700           0
       13701           0
       13702           0
       13703           0
       13704           0
       13705           0
       13706           0
       13707           0
       13708           0
       13709           0
       13710           0
       13711           0
       13712           0
       13713           0
       13714           0
       13715           0
       13716           0
       13717           0
       13718           0
       13719           0
       13720           0
       13721           0
       13722           0
       13723           0
       13724           0
       13725           0
       13726           0
       13727           0
       13728           0
       13729           0
       13730           0
       13731           0
       13732           0
       13733           0
       13734           0
       13735           0
       13736           0
       13737           0
       13738           0
       13739           0
       13740           0
       13741           0
       13742           0
       13743           0
       13744           0
       13745           0
       13746           3
       13747           0
       13748           0
       13749           0
       13750           0
       13751           0
       13752           3
       13753           3
       13754           1
       13755           1
       13756           1
       13757           1
       13758           1
       13759           1
       13760           1
       13761           1
       13762           1
       13763           1
       13764           1
       13765           3
       13766           3
       13767           3
       13768           1
       13769           1
       13770           1
       13771           1
       13772           3
       13773           1
       13774           1
       13775           1
       13776           1
       13777           1
       13778           1
       13779           1
       13780           1
       13781           1
       13782           1
       13783           1
       13784           1
       13785           1
       13786           1
       13787           1
       13788           1
       13789           1
       13790           1
       13791           1
       13792           1
       13793           1
       13794           1
       13795           1
       13796           1
       13797           1
       13798           1
       13799           1
       13800           1
       13801           1
       13802           1
       13803           1
       13804           1
       13805           1
       13806           1
       13807           1
       13808           1
       13809           1
       13810           1
       13811           1
       13812           1
       13813           1
       13814           1
       13815           1
       13816           1
       13817           1
       13818           1
       13819           1
       13820           1
       13821           1
       13822           1
       13823           1
       13824           1
       13825           1
       13826           1
       13827           1
       13828           1
       13829           1
       13830           1
       13831           1
       13832           1
       13833           1
       13834           1
       13835           1
       13836           1
       13837           1
       13838           1
       13839           1
       13840           1
       13841           1
       13842           1
       13843           1
       13844           1
       13845           1
       13846           1
       13847           1
       13848           1
       13849           1
       13850           1
       13851           1
       13852           1
       13853           1
       13854           1
       13855           1
       13856           1
       13857           1
       13858           1
       13859           1
       13860           1
       13861           0
       13862           0
       13863           0
       13864           0
       13865           0
       13866           0
       13867           0
       13868           0
       13869           0
       13870           0
       13871           0
       13872           0
       13873           0
       13874           0
       13875           0
       13876           0
       13877           0
       13878           0
       13879           0
       13880           0
       13881           0
       13882           0
       13883           0
       13884           0
       13885           0
       13886           0
       13887           0
       13888           0
       13889           0
       13890           0
       13891           0
       13892           0
       13893           0
       13894           0
       13895           0
       13896           0
       13897           0
       13898           0
       13899           0
       13900           0
       13901           0
       13902           0
       13903           0
       13904           0
       13905           0
       13906           0
       13907           0
       13908           0
       13909           0
       13910           0
       13911           0
       13912           0
       13913           0
       13914           0
       13915           0
       13916           0
       13917           0
       13918           0
       13919           0
       13920           0
       13921           0
       13922           0
       13923           3
       13924           3
       13925           3
       13926           3
       13927           0
       13928           0
       13929           0
       13930           0
       13931           0
       13932           0
       13933           0
       13934           3
       13935           1
       13936           1
       13937           1
       13938           1
       13939           1
       13940           1
       13941           1
       13942           1
       13943           1
       13944           3
       13945           0
       13946           0
       13947           0
       13948           3
       13949           3
       13950           3
       13951           3
       13952           0
       13953           3
       13954           3
       13955           1
       13956           1
       13957           1
       13958           1
       13959           1
       13960           1
       13961           1
       13962           1
       13963           1
       13964           1
       13965           1
       13966           1
       13967           1
       13968           1
       13969           1
       13970           1
       13971           1
       13972           1
       13973           1
       13974           1
       13975           1
       13976           1
       13977           1
       13978           1
       13979           1
       13980           1
       13981           1
       13982           1
       13983           1
       13984           1
       13985           1
       13986           1
       13987           1
       13988           1
       13989           1
       13990           1
       13991           1
       13992           1
       13993           1
       13994           1
       13995           1
       13996           1
       13997           1
       13998           1
       13999           1
       14000           1
       14001           1
       14002           1
       14003           1
       14004           1
       14005           1
       14006           1
       14007           1
       14008           1
       14009           1
       14010           1
       14011           1
       14012           1
       14013           1
       14014           1
       14015           1
       14016           1
       14017           1
       14018           1
       14019           1
       14020           1
       14021           1
       14022           1
       14023           1
       14024           1
       14025           1
       14026           1
       14027           1
       14028           1
       14029           1
       14030           1
       14031           1
       14032           1
       14033           1
       14034           1
       14035           1
       14036           1
       14037           1
       14038           1
       14039           2
       14040           1
       14041           0
       14042           0
       14043           0
       14044           0
       14045           0
       14046           0
       14047           0
       14048           0
       14049           0
       14050           0
       14051           0
       14052           0
       14053           0
       14054           0
       14055           0
       14056           0
       14057           0
       14058           0
       14059           0
       14060           0
       14061           0
       14062           0
       14063           0
       14064           0
       14065           0
       14066           0
       14067           0
       14068           0
       14069           0
       14070           0
       14071           0
       14072           0
       14073           0
       14074           0
       14075           0
       14076           0
       14077           0
       14078           0
       14079           0
       14080           0
       14081           0
       14082           0
       14083           0
       14084           0
       14085           0
       14086           0
       14087           0
       14088           0
       14089           0
       14090           0
       14091           0
       14092           0
       14093           0
       14094           0
       14095           0
       14096           0
       14097           0
       14098           3
       14099           3
       14100           3
       14101           3
       14102           3
       14103           1
       14104           1
       14105           1
       14106           1
       14107           3
       14108           3
       14109           0
       14110           0
       14111           0
       14112           0
       14113           3
       14114           1
       14115           3
       14116           3
       14117           3
       14118           3
       14119           1
       14120           1
       14121           3
       14122           3
       14123           3
       14124           3
       14125           0
       14126           0
       14127           0
       14128           0
       14129           0
       14130           0
       14131           0
       14132           0
       14133           0
       14134           0
       14135           3
       14136           1
       14137           1
       14138           1
       14139           1
       14140           1
       14141           1
       14142           1
       14143           1
       14144           1
       14145           1
       14146           1
       14147           1
       14148           1
       14149           1
       14150           1
       14151           1
       14152           1
       14153           1
       14154           1
       14155           1
       14156           1
       14157           1
       14158           1
       14159           1
       14160           1
       14161           1
       14162           1
       14163           1
       14164           1
       14165           1
       14166           1
       14167           1
       14168           1
       14169           1
       14170           1
       14171           1
       14172           1
       14173           1
       14174           1
       14175           1
       14176           1
       14177           1
       14178           1
       14179           1
       14180           1
       14181           1
       14182           1
       14183           1
       14184           1
       14185           1
       14186           1
       14187           1
       14188           1
       14189           1
       14190           1
       14191           1
       14192           1
       14193           1
       14194           1
       14195           1
       14196           1
       14197           1
       14198           1
       14199           1
       14200           1
       14201           1
       14202           1
       14203           1
       14204           1
       14205           1
       14206           1
       14207           1
       14208           1
       14209           1
       14210           1
       14211           1
       14212           1
       14213           1
       14214           1
       14215           1
       14216           1
       14217           1
       14218           1
       14219           2
       14220           1
       14221           0
       14222           0
       14223           0
       14224           0
       14225           0
       14226           0
       14227           0
       14228           0
       14229           0
       14230           0
       14231           0
       14232           0
       14233           0
       14234           0
       14235           0
       14236           0
       14237           0
       14238           0
       14239           0
       14240           0
       14241           0
       14242           0
       14243           0
       14244           0
       14245           0
       14246           0
       14247           0
       14248           0
       14249           0
       14250           0
       14251           0
       14252           0
       14253           0
       14254           0
       14255           0
       14256           0
       14257           0
       14258           0
       14259           0
       14260           0
       14261           0
       14262           0
       14263           0
       14264           0
       14265           0
       14266           0
       14267           0
       14268           0
       14269           0
       14270           0
       14271           0
       14272           0
       14273           0
       14274           0
       14275           0
       14276           0
       14277           0
       14278           0
       14279           0
       14280           3
       14281           3
       14282           0
       14283           3
       14284           1
       14285           1
       14286           1
       14287           3
       14288           1
       14289           3
       14290           0
       14291           0
       14292           0
       14293           0
       14294           3
       14295           0
       14296           0
       14297           0
       14298           0
       14299           3
       14300           3
       14301           0
       14302           0
       14303           0
       14304           0
       14305           0
       14306           0
       14307           0
       14308           0
       14309           0
       14310           0
       14311           0
       14312           0
       14313           0
       14314           0
       14315           3
       14316           1
       14317           1
       14318           1
       14319           1
       14320           1
       14321           1
       14322           1
       14323           1
       14324           1
       14325           1
       14326           1
       14327           1
       14328           1
       14329           1
       14330           1
       14331           1
       14332           1
       14333           1
       14334           1
       14335           1
       14336           1
       14337           1
       14338           1
       14339           1
       14340           1
       14341           1
       14342           1
       14343           1
       14344           1
       14345           1
       14346           1
       14347           1
       14348           1
       14349           1
       14350           1
       14351           1
       14352           1
       14353           1
       14354           1
       14355           1
       14356           1
       14357           1
       14358           1
       14359           1
       14360           1
       14361           1
       14362           1
       14363           1
       14364           1
       14365           1
       14366           1
       14367           1
       14368           1
       14369           1
       14370           1
       14371           1
       14372           1
       14373           1
       14374           1
       14375           1
       14376           1
       14377           1
       14378           1
       14379           1
       14380           1
       14381           1
       14382           1
       14383           1
       14384           1
       14385           1
       14386           1
       14387           1
       14388           1
       14389           1
       14390           1
       14391           1
       14392           1
       14393           1
       14394           1
       14395           1
       14396           1
       14397           1
       14398           1
       14399           2
       14400           1
       14401           0
       14402           0
       14403           0
       14404           0
       14405           0
       14406           0
       14407           0
       14408           0
       14409           0
       14410           0
       14411           0
       14412           0
       14413           0
       14414           0
       14415           0
       14416           0
       14417           0
       14418           0
       14419           0
       14420           0
       14421           0
       14422           0
       14423           0
       14424           0
       14425           0
       14426           0
       14427           0
       14428           0
       14429           0
       14430           0
       14431           0
       14432           0
       14433           0
       14434           0
       14435           0
       14436           0
       14437           0
       14438           0
       14439           0
       14440           0
       14441           0
       14442           0
       14443           0
       14444           0
       14445           0
       14446           0
       14447           0
       14448           0
       14449           0
       14450           0
       14451           0
       14452           0
       14453           0
       14454           0
       14455           0
       14456           0
       14457           0
       14458           0
       14459           0
       14460           0
       14461           0
       14462           3
       14463           1
       14464           1
       14465           1
       14466           3
       14467           0
       14468           3
       14469           0
       14470           0
       14471           0
       14472           0
       14473           0
       14474           0
       14475           0
       14476           0
       14477           0
       14478           0
       14479           0
       14480           3
       14481           0
       14482           3
       14483           3
       14484           0
       14485           0
       14486           3
       14487           0
       14488           0
       14489           0
       14490           0
       14491           0
       14492           0
       14493           0
       14494           0
       14495           3
       14496           1
       14497           1
       14498           1
       14499           1
       14500           1
       14501           1
       14502           1
       14503           1
       14504           1
       14505           1
       14506           1
       14507           1
       14508           1
       14509           1
       14510           1
       14511           1
       14512           1
       14513           1
       14514           1
       14515           1
       14516           1
       14517           1
       14518           1
       14519           1
       14520           1
       14521           1
       14522           1
       14523           1
       14524           1
       14525           1
       14526           1
       14527           1
       14528           1
       14529           1
       14530           1
       14531           1
       14532           1
       14533           1
       14534           1
       14535           1
       14536           1
       14537           1
       14538           1
       14539           1
       14540           1
       14541           1
       14542           1
       14543           1
       14544           1
       14545           1
       14546           1
       14547           1
       14548           1
       14549           1
       14550           1
       14551           1
       14552           1
       14553           1
       14554           1
       14555           1
       14556           1
       14557           1
       14558           1
       14559           1
       14560           1
       14561           1
       14562           1
       14563           1
       14564           1
       14565           1
       14566           1
       14567           1
       14568           1
       14569           1
       14570           1
       14571           1
       14572           1
       14573           1
       14574           1
       14575           1
       14576           1
       14577           1
       14578           1
       14579           1
       14580           1
       14581           0
       14582           0
       14583           0
       14584           0
       14585           0
       14586           0
       14587           0
       14588           0
       14589           0
       14590           0
       14591           0
       14592           0
       14593           0
       14594           0
       14595           0
       14596           0
       14597           0
       14598           0
       14599           0
       14600           0
       14601           0
       14602           0
       14603           0
       14604           0
       14605           0
       14606           0
       14607           0
       14608           0
       14609           0
       14610           0
       14611           0
       14612           0
       14613           0
       14614           0
       14615           0
       14616           0
       14617           0
       14618           0
       14619           0
       14620           0
       14621           0
       14622           0
       14623           0
       14624           0
       14625           0
       14626           0
       14627           0
       14628           0
       14629           0
       14630           0
       14631           0
       14632           0
       14633           0
       14634           0
       14635           0
       14636           0
       14637           0
       14638           0
       14639           0
       14640           0
       14641           3
       14642           3
       14643           1
       14644           1
       14645           1
       14646           1
       14647           3
       14648           3
       14649           0
       14650           0
       14651           0
       14652           0
       14653           0
       14654           0
       14655           0
       14656           0
       14657           0
       14658           0
       14659           0
       14660           3
       14661           3
       14662           0
       14663           3
       14664           0
       14665           3
       14666           3
       14667           0
       14668           0
       14669           0
       14670           0
       14671           0
       14672           0
       14673           0
       14674           0
       14675           3
       14676           1
       14677           1
       14678           3
       14679           1
       14680           1
       14681           1
       14682           1
       14683           1
       14684           1
       14685           1
       14686           1
       14687           1
       14688           1
       14689           1
       14690           1
       14691           1
       14692           1
       14693           1
       14694           1
       14695           1
       14696           1
       14697           1
       14698           1
       14699           1
       14700           1
       14701           1
       14702           1
       14703           1
       14704           1
       14705           1
       14706           1
       14707           1
       14708           1
       14709           1
       14710           1
       14711           1
       14712           1
       14713           1
       14714           1
       14715           1
       14716           1
       14717           1
       14718           1
       14719           1
       14720           1
       14721           1
       14722           1
       14723           1
       14724           1
       14725           1
       14726           1
       14727           1
       14728           1
       14729           1
       14730           1
       14731           1
       14732           1
       14733           1
       14734           1
       14735           1
       14736           1
       14737           1
       14738           1
       14739           1
       14740           1
       14741           1
       14742           1
       14743           1
       14744           1
       14745           1
       14746           1
       14747           1
       14748           1
       14749           1
       14750           1
       14751           1
       14752           1
       14753           1
       14754           1
       14755           1
       14756           1
       14757           1
       14758           1
       14759           1
       14760           1
       14761           0
       14762           0
       14763           0
       14764           0
       14765           0
       14766           0
       14767           0
       14768           0
       14769           0
       14770           0
       14771           0
       14772           0
       14773           0
       14774           0
       14775           0
       14776           0
       14777           0
       14778           0
       14779           0
       14780           0
       14781           0
       14782           0
       14783           0
       14784           0
       14785           0
       14786           0
       14787           0
       14788           0
       14789           0
       14790           0
       14791           0
       14792           0
       14793           0
       14794           0
       14795           0
       14796           0
       14797           0
       14798           0
       14799           0
       14800           0
       14801           0
       14802           0
       14803           0
       14804           0
       14805           0
       14806           0
       14807           0
       14808           0
       14809           0
       14810           0
       14811           0
       14812           0
       14813           0
       14814           0
       14815           0
       14816           0
       14817           0
       14818           0
       14819           0
       14820           0
       14821           0
       14822           0
       14823           3
       14824           1
       14825           1
       14826           1
       14827           3
       14828           0
       14829           0
       14830           0
       14831           0
       14832           0
       14833           0
       14834           0
       14835           0
       14836           0
       14837           0
       14838           0
       14839           0
       14840           3
       14841           3
       14842           0
       14843           0
       14844           3
       14845           3
       14846           1
       14847           3
       14848           3
       14849           0
       14850           0
       14851           0
       14852           0
       14853           0
       14854           0
       14855           0
       14856           3
       14857           3
       14858           0
       14859           3
       14860           1
       14861           1
       14862           1
       14863           1
       14864           1
       14865           1
       14866           1
       14867           1
       14868           1
       14869           1
       14870           1
       14871           1
       14872           1
       14873           1
       14874           1
       14875           1
       14876           1
       14877           1
       14878           1
       14879           1
       14880           1
       14881           1
       14882           1
       14883           1
       14884           1
       14885           1
       14886           1
       14887           1
       14888           1
       14889           1
       14890           1
       14891           1
       14892           1
       14893           1
       14894           1
       14895           1
       14896           1
       14897           1
       14898           1
       14899           1
       14900           1
       14901           1
       14902           1
       14903           1
       14904           1
       14905           1
       14906           1
       14907           1
       14908           1
       14909           1
       14910           1
       14911           1
       14912           1
       14913           1
       14914           1
       14915           1
       14916           1
       14917           1
       14918           1
       14919           1
       14920           1
       14921           1
       14922           1
       14923           1
       14924           1
       14925           1
       14926           1
       14927           1
       14928           1
       14929           1
       14930           1
       14931           1
       14932           1
       14933           1
       14934           1
       14935           1
       14936           1
       14937           1
       14938           1
       14939           1
       14940           1
       14941           0
       14942           0
       14943           0
       14944           0
       14945           0
       14946           0
       14947           0
       14948           0
       14949           0
       14950           0
       14951           0
       14952           0
       14953           0
       14954           0
       14955           0
       14956           0
       14957           0
       14958           0
       14959           0
       14960           0
       14961           0
       14962           0
       14963           0
       14964           0
       14965           0
       14966           0
       14967           0
       14968           0
       14969           0
       14970           0
       14971           0
       14972           0
       14973           0
       14974           0
       14975           0
       14976           0
       14977           0
       14978           0
       14979           0
       14980           0
       14981           0
       14982           0
       14983           0
       14984           0
       14985           0
       14986           0
       14987           0
       14988           0
       14989           0
       14990           0
       14991           0
       14992           0
       14993           0
       14994           0
       14995           0
       14996           0
       14997           0
       14998           0
       14999           3
       15000           0
       15001           0
       15002           3
       15003           3
       15004           3
       15005           1
       15006           1
       15007           1
       15008           3
       15009           0
       15010           0
       15011           0
       15012           0
       15013           0
       15014           0
       15015           0
       15016           0
       15017           0
       15018           0
       15019           0
       15020           3
       15021           1
       15022           3
       15023           0
       15024           0
       15025           0
       15026           3
       15027           1
       15028           1
       15029           3
       15030           3
       15031           0
       15032           3
       15033           0
       15034           0
       15035           0
       15036           3
       15037           0
       15038           0
       15039           3
       15040           1
       15041           1
       15042           1
       15043           1
       15044           1
       15045           1
       15046           1
       15047           1
       15048           1
       15049           1
       15050           1
       15051           1
       15052           1
       15053           1
       15054           1
       15055           1
       15056           1
       15057           1
       15058           1
       15059           1
       15060           1
       15061           1
       15062           1
       15063           1
       15064           1
       15065           1
       15066           1
       15067           1
       15068           1
       15069           1
       15070           1
       15071           1
       15072           1
       15073           1
       15074           1
       15075           1
       15076           1
       15077           1
       15078           1
       15079           1
       15080           1
       15081           1
       15082           1
       15083           1
       15084           1
       15085           1
       15086           1
       15087           1
       15088           1
       15089           1
       15090           1
       15091           1
       15092           1
       15093           1
       15094           1
       15095           1
       15096           1
       15097           1
       15098           1
       15099           1
       15100           1
       15101           1
       15102           1
       15103           1
       15104           1
       15105           1
       15106           1
       15107           1
       15108           1
       15109           1
       15110           1
       15111           1
       15112           1
       15113           1
       15114           1
       15115           1
       15116           1
       15117           2
       15118           2
       15119           1
       15120           1
       15121           0
       15122           0
       15123           0
       15124           0
       15125           0
       15126           0
       15127           0
       15128           0
       15129           0
       15130           0
       15131           0
       15132           0
       15133           0
       15134           0
       15135           0
       15136           0
       15137           0
       15138           0
       15139           0
       15140           0
       15141           0
       15142           0
       15143           0
       15144           0
       15145           0
       15146           0
       15147           0
       15148           0
       15149           0
       15150           0
       15151           0
       15152           0
       15153           0
       15154           0
       15155           0
       15156           0
       15157           0
       15158           0
       15159           0
       15160           0
       15161           0
       15162           0
       15163           0
       15164           0
       15165           0
       15166           0
       15167           0
       15168           0
       15169           0
       15170           0
       15171           0
       15172           0
       15173           0
       15174           0
       15175           3
       15176           3
       15177           3
       15178           3
       15179           1
       15180           3
       15181           0
       15182           0
       15183           0
       15184           0
       15185           3
       15186           1
       15187           1
       15188           3
       15189           0
       15190           0
       15191           0
       15192           0
       15193           0
       15194           0
       15195           0
       15196           0
       15197           0
       15198           0
       15199           0
       15200           3
       15201           1
       15202           3
       15203           0
       15204           0
       15205           3
       15206           1
       15207           1
       15208           1
       15209           1
       15210           3
       15211           0
       15212           3
       15213           0
       15214           0
       15215           0
       15216           0
       15217           0
       15218           0
       15219           3
       15220           1
       15221           1
       15222           1
       15223           1
       15224           1
       15225           1
       15226           1
       15227           1
       15228           1
       15229           1
       15230           1
       15231           1
       15232           1
       15233           1
       15234           1
       15235           1
       15236           1
       15237           1
       15238           1
       15239           1
       15240           1
       15241           1
       15242           1
       15243           1
       15244           1
       15245           1
       15246           1
       15247           1
       15248           1
       15249           1
       15250           1
       15251           1
       15252           1
       15253           1
       15254           1
       15255           1
       15256           1
       15257           1
       15258           1
       15259           1
       15260           1
       15261           1
       15262           1
       15263           1
       15264           1
       15265           1
       15266           1
       15267           1
       15268           1
       15269           1
       15270           1
       15271           1
       15272           1
       15273           1
       15274           1
       15275           1
       15276           1
       15277           1
       15278           1
       15279           1
       15280           1
       15281           1
       15282           1
       15283           1
       15284           1
       15285           1
       15286           1
       15287           1
       15288           1
       15289           1
       15290           1
       15291           1
       15292           1
       15293           2
       15294           1
       15295           1
       15296           1
       15297           2
       15298           2
       15299           2
       15300           2
       15301           0
       15302           0
       15303           0
       15304           0
       15305           0
       15306           0
       15307           0
       15308           0
       15309           0
       15310           0
       15311           0
       15312           0
       15313           0
       15314           0
       15315           0
       15316           0
       15317           0
       15318           0
       15319           0
       15320           0
       15321           0
       15322           0
       15323           0
       15324           0
       15325           0
       15326           0
       15327           0
       15328           0
       15329           0
       15330           0
       15331           0
       15332           0
       15333           0
       15334           0
       15335           0
       15336           0
       15337           0
       15338           0
       15339           0
       15340           0
       15341           0
       15342           0
       15343           0
       15344           0
       15345           0
       15346           0
       15347           0
       15348           0
       15349           0
       15350           0
       15351           0
       15352           0
       15353           0
       15354           0
       15355           3
       15356           3
       15357           1
       15358           1
       15359           1
       15360           3
       15361           0
       15362           0
       15363           0
       15364           3
       15365           1
       15366           1
       15367           3
       15368           0
       15369           0
       15370           0
       15371           0
       15372           0
       15373           0
       15374           0
       15375           0
       15376           0
       15377           0
       15378           0
       15379           0
       15380           0
       15381           3
       15382           3
       15383           0
       15384           0
       15385           3
       15386           1
       15387           1
       15388           1
       15389           1
       15390           3
       15391           0
       15392           0
       15393           0
       15394           0
       15395           0
       15396           0
       15397           3
       15398           0
       15399           3
       15400           1
       15401           1
       15402           1
       15403           1
       15404           1
       15405           1
       15406           1
       15407           1
       15408           1
       15409           1
       15410           1
       15411           1
       15412           1
       15413           1
       15414           1
       15415           1
       15416           1
       15417           1
       15418           1
       15419           1
       15420           1
       15421           1
       15422           1
       15423           1
       15424           1
       15425           1
       15426           1
       15427           1
       15428           1
       15429           1
       15430           1
       15431           1
       15432           1
       15433           1
       15434           1
       15435           1
       15436           1
       15437           1
       15438           1
       15439           1
       15440           1
       15441           1
       15442           1
       15443           1
       15444           1
       15445           1
       15446           1
       15447           1
       15448           1
       15449           1
       15450           1
       15451           1
       15452           1
       15453           1
       15454           1
       15455           1
       15456           1
       15457           1
       15458           1
       15459           1
       15460           1
       15461           1
       15462           1
       15463           1
       15464           1
       15465           1
       15466           1
       15467           1
       15468           1
       15469           1
       15470           1
       15471           1
       15472           1
       15473           2
       15474           1
       15475           1
       15476           2
       15477           2
       15478           2
       15479           2
       15480           2
       15481           0
       15482           0
       15483           0
       15484           0
       15485           0
       15486           0
       15487           0
       15488           0
       15489           0
       15490           0
       15491           0
       15492           0
       15493           0
       15494           0
       15495           0
       15496           0
       15497           0
       15498           0
       15499           0
       15500           0
       15501           0
       15502           0
       15503           0
       15504           0
       15505           0
       15506           0
       15507           0
       15508           0
       15509           0
       15510           0
       15511           0
       15512           0
       15513           0
       15514           0
       15515           0
       15516           0
       15517           0
       15518           0
       15519           0
       15520           0
       15521           0
       15522           0
       15523           0
       15524           0
       15525           0
       15526           0
       15527           0
       15528           0
       15529           0
       15530           0
       15531           0
       15532           0
       15533           0
       15534           0
       15535           0
       15536           0
       15537           3
       15538           1
       15539           1
       15540           1
       15541           3
       15542           0
       15543           0
       15544           0
       15545           3
       15546           1
       15547           3
       15548           0
       15549           0
       15550           0
       15551           0
       15552           0
       15553           0
       15554           0
       15555           0
       15556           0
       15557           0
       15558           0
       15559           0
       15560           0
       15561           0
       15562           0
       15563           3
       15564           0
       15565           3
       15566           1
       15567           1
       15568           1
       15569           1
       15570           3
       15571           0
       15572           0
       15573           0
       15574           0
       15575           0
       15576           0
       15577           3
       15578           0
       15579           3
       15580           3
       15581           1
       15582           3
       15583           3
       15584           1
       15585           1
       15586           1
       15587           1
       15588           1
       15589           1
       15590           1
       15591           1
       15592           1
       15593           1
       15594           1
       15595           1
       15596           1
       15597           1
       15598           1
       15599           1
       15600           1
       15601           1
       15602           1
       15603           1
       15604           1
       15605           1
       15606           1
       15607           1
       15608           1
       15609           1
       15610           1
       15611           1
       15612           1
       15613           1
       15614           1
       15615           1
       15616           1
       15617           1
       15618           1
       15619           1
       15620           1
       15621           1
       15622           1
       15623           1
       15624           1
       15625           1
       15626           1
       15627           1
       15628           1
       15629           1
       15630           1
       15631           1
       15632           1
       15633           1
       15634           1
       15635           1
       15636           1
       15637           1
       15638           1
       15639           1
       15640           1
       15641           1
       15642           1
       15643           1
       15644           1
       15645           1
       15646           1
       15647           1
       15648           1
       15649           1
       15650           1
       15651           1
       15652           1
       15653           1
       15654           1
       15655           2
       15656           2
       15657           2
       15658           2
       15659           2
       15660           2
       15661           0
       15662           0
       15663           0
       15664           0
       15665           0
       15666           0
       15667           0
       15668           0
       15669           0
       15670           0
       15671           0
       15672           0
       15673           0
       15674           0
       15675           0
       15676           0
       15677           0
       15678           0
       15679           0
       15680           0
       15681           0
       15682           0
       15683           0
       15684           0
       15685           0
       15686           0
       15687           0
       15688           0
       15689           0
       15690           0
       15691           0
       15692           0
       15693           0
       15694           0
       15695           0
       15696           0
       15697           0
       15698           0
       15699           0
       15700           3
       15701           0
       15702           0
       15703           0
       15704           0
       15705           0
       15706           0
       15707           0
       15708           0
       15709           0
       15710           0
       15711           0
       15712           0
       15713           0
       15714           0
       15715           0
       15716           0
       15717           3
       15718           1
       15719           1
       15720           1
       15721           1
       15722           3
       15723           0
       15724           0
       15725           3
       15726           1
       15727           1
       15728           3
       15729           0
       15730           0
       15731           0
       15732           0
       15733           0
       15734           0
       15735           0
       15736           0
       15737           0
       15738           0
       15739           0
       15740           0
       15741           0
       15742           0
       15743           0
       15744           0
       15745           3
       15746           1
       15747           1
       15748           1
       15749           1
       15750           1
       15751           3
       15752           3
       15753           0
       15754           0
       15755           0
       15756           0
       15757           0
       15758           0
       15759           0
       15760           0
       15761           3
       15762           0
       15763           0
       15764           3
       15765           3
       15766           1
       15767           1
       15768           1
       15769           1
       15770           1
       15771           1
       15772           1
       15773           1
       15774           1
       15775           1
       15776           1
       15777           1
       15778           1
       15779           1
       15780           1
       15781           1
       15782           1
       15783           1
       15784           1
       15785           1
       15786           1
       15787           1
       15788           1
       15789           1
       15790           1
       15791           1
       15792           1
       15793           1
       15794           1
       15795           1
       15796           1
       15797           1
       15798           1
       15799           1
       15800           1
       15801           1
       15802           1
       15803           1
       15804           1
       15805           1
       15806           1
       15807           1
       15808           1
       15809           1
       15810           1
       15811           1
       15812           1
       15813           1
       15814           1
       15815           1
       15816           1
       15817           1
       15818           1
       15819           1
       15820           1
       15821           1
       15822           1
       15823           1
       15824           1
       15825           1
       15826           1
       15827           1
       15828           1
       15829           1
       15830           1
       15831           1
       15832           1
       15833           1
       15834           1
       15835           1
       15836           2
       15837           1
       15838           2
       15839           2
       15840           2
       15841           0
       15842           0
       15843           0
       15844           0
       15845           0
       15846           0
       15847           0
       15848           0
       15849           0
       15850           0
       15851           0
       15852           0
       15853           0
       15854           0
       15855           0
       15856           0
       15857           0
       15858           0
       15859           0
       15860           0
       15861           0
       15862           0
       15863           0
       15864           0
       15865           0
       15866           0
       15867           0
       15868           0
       15869           0
       15870           0
       15871           0
       15872           0
       15873           0
       15874           0
       15875           0
       15876           0
       15877           0
       15878           0
       15879           0
       15880           0
       15881           0
       15882           0
       15883           0
       15884           0
       15885           0
       15886           0
       15887           0
       15888           0
       15889           0
       15890           0
       15891           0
       15892           0
       15893           0
       15894           0
       15895           0
       15896           0
       15897           0
       15898           3
       15899           3
       15900           1
       15901           1
       15902           1
       15903           3
       15904           0
       15905           3
       15906           1
       15907           3
       15908           0
       15909           0
       15910           0
       15911           0
       15912           0
       15913           0
       15914           0
       15915           0
       15916           0
       15917           0
       15918           0
       15919           0
       15920           0
       15921           0
       15922           0
       15923           0
       15924           0
       15925           3
       15926           1
       15927           1
       15928           1
       15929           1
       15930           1
       15931           1
       15932           1
       15933           3
       15934           0
       15935           0
       15936           0
       15937           0
       15938           3
       15939           0
       15940           0
       15941           0
       15942           0
       15943           0
       15944           0
       15945           0
       15946           3
       15947           1
       15948           1
       15949           1
       15950           1
       15951           1
       15952           1
       15953           1
       15954           1
       15955           1
       15956           1
       15957           1
       15958           1
       15959           1
       15960           1
       15961           1
       15962           1
       15963           1
       15964           1
       15965           1
       15966           1
       15967           1
       15968           1
       15969           1
       15970           1
       15971           1
       15972           1
       15973           1
       15974           1
       15975           1
       15976           1
       15977           1
       15978           1
       15979           1
       15980           1
       15981           1
       15982           1
       15983           1
       15984           1
       15985           1
       15986           1
       15987           1
       15988           1
       15989           1
       15990           1
       15991           1
       15992           1
       15993           1
       15994           1
       15995           1
       15996           1
       15997           1
       15998           1
[truncated: 1,748,171 more chars]
