# Supplementary material for: The ancient cline of haplogroup K implies that the Neolithic transition in Europe was mainly demic
Source: Sci Rep. 2017 Sep 11;7:11229. doi: 10.1038/s41598-017-11629-8 (PMC5594011; doi:10.1038/s41598-017-11629-8)
Supplement: Supplementary file 3 — Program S1 [file 41598_2017_11629_MOESM3_ESM.zip › LongLat.dat]

1	-10.47748677	6.06490404
2	-10.14314465	6.338217566
3	-9.807088032	6.609177976
4	-9.469315207	6.877787544
5	-9.129824693	7.144048266
6	-8.78861523	7.407961868
7	-8.445685786	7.669529809
8	-8.101035564	7.928753293
9	-7.754664004	8.185633267
10	-7.406570787	8.440170435
11	-7.056755847	8.692365259
12	-6.705219367	8.942217967
13	-6.351961791	9.189728558
14	-5.996983823	9.434896807
15	-5.640286439	9.677722275
16	-5.281870884	9.918204307
17	-4.921738685	10.15634204
18	-4.559891648	10.39213442
19	-4.196331869	10.62558019
20	-3.831061738	10.8566779
21	-3.464083938	11.08542592
22	-3.095401459	11.31182244
23	-2.725017596	11.53586548
24	-2.352935954	11.75755287
25	-1.979160458	11.9768823
26	-1.60369535	12.19385129
27	-1.226545201	12.40845721
28	-0.84771491	12.62069728
29	-0.46720971	12.83056856
30	-0.085035173	13.038068
31	0.298802786	13.24319238
32	0.684297904	13.4459384
33	1.071443571	13.64630258
34	1.460232817	13.84428136
35	1.850658318	14.03987104
36	2.242712384	14.23306783
37	2.636386962	14.42386782
38	3.031673629	14.61226701
39	3.428563587	14.7982613
40	3.827047665	14.98184649
41	4.227116313	15.16301831
42	4.628759598	15.3417724
43	5.031967203	15.51810433
44	5.436728425	15.69200958
45	5.843032171	15.86348358
46	6.250866956	16.0325217
47	6.660220902	16.19911924
48	7.071081737	16.36327144
49	7.483436788	16.52497352
50	7.897272989	16.68422064
51	8.31257687	16.84100791
52	8.729334562	16.99533042
53	9.147531794	17.14718323
54	9.567153895	17.29656136
55	9.988185788	17.44345983
56	10.410612	17.58787363
57	10.83441664	17.72979775
58	11.25958344	17.86922716
59	11.6860957	18.00615682
60	12.11393635	18.14058173
61	12.5430879	18.27249686
62	12.97353247	18.40189719
63	13.40525178	18.52877775
64	13.83822715	18.65313355
65	14.27243953	18.77495965
66	14.70786945	18.89425112
67	15.14449708	19.01100308
68	15.58230218	19.12521068
69	16.02126414	19.23686911
70	16.46136198	19.34597361
71	16.90257435	19.45251945
72	17.3448795	19.55650197
73	17.78825534	19.65791658
74	18.23267943	19.75675872
75	18.67812894	19.85302392
76	19.12458071	19.94670777
77	19.57201124	20.03780593
78	20.02039668	20.12631415
79	20.46971285	20.21222823
80	20.91993524	20.29554409
81	21.37103904	20.37625772
82	21.82299909	20.4543652
83	22.27578995	20.5298627
84	22.72938587	20.60274649
85	23.18376083	20.67301296
86	23.63888849	20.74065857
87	24.09474227	20.80567991
88	24.5512953	20.86807368
89	25.00852047	20.92783667
90	25.4663904	20.9849658
91	25.92487749	21.03945813
92	26.38395389	21.0913108
93	26.84359155	21.14052109
94	27.30376219	21.18708641
95	27.76443734	21.2310043
96	28.22558833	21.27227241
97	28.68718632	21.31088854
98	29.14920229	21.34685062
99	29.61160706	21.38015671
100	30.07437131	21.41080501
101	30.53746557	21.43879385
102	31.00086025	21.46412172
103	31.46452564	21.48678722
104	31.92843192	21.50678913
105	32.3925492	21.52412635
106	32.85684747	21.53879791
107	33.32129669	21.55080302
108	33.78586674	21.56014102
109	34.25052744	21.56681138
110	34.7152486	21.57081375
111	35.18	21.57214789
112	35.6447514	21.57081375
113	36.10947256	21.56681138
114	36.57413326	21.56014102
115	37.03870331	21.55080302
116	37.50315253	21.53879791
117	37.9674508	21.52412635
118	38.43156808	21.50678913
119	38.89547436	21.48678722
120	39.35913975	21.46412172
121	39.82253443	21.43879385
122	40.28562869	21.41080501
123	40.74839294	21.38015671
124	41.21079771	21.34685062
125	41.67281368	21.31088854
126	42.13441167	21.27227241
127	42.59556266	21.2310043
128	43.05623781	21.18708641
129	43.51640845	21.14052109
130	43.97604611	21.0913108
131	44.43512251	21.03945813
132	44.8936096	20.9849658
133	45.35147953	20.92783667
134	45.8087047	20.86807368
135	46.26525773	20.80567991
136	46.72111151	20.74065857
137	47.17623917	20.67301296
138	47.63061413	20.60274649
139	48.08421005	20.5298627
140	48.53700091	20.4543652
141	48.98896096	20.37625772
142	49.44006476	20.29554409
143	49.89028715	20.21222823
144	50.33960332	20.12631415
145	50.78798876	20.03780593
146	51.23541929	19.94670777
147	51.68187106	19.85302392
148	52.12732057	19.75675872
149	52.57174466	19.65791658
150	53.0151205	19.55650197
151	53.45742565	19.45251945
152	53.89863802	19.34597361
153	54.33873586	19.23686911
154	54.77769782	19.12521068
155	55.21550292	19.01100308
156	55.65213055	18.89425112
157	56.08756047	18.77495965
158	56.52177285	18.65313355
159	56.95474822	18.52877775
160	57.38646753	18.40189719
161	57.8169121	18.27249686
162	58.24606365	18.14058173
163	58.6739043	18.00615682
164	59.10041656	17.86922716
165	59.52558336	17.72979775
166	59.949388	17.58787363
167	60.37181421	17.44345983
168	60.79284611	17.29656136
169	61.21246821	17.14718323
170	61.63066544	16.99533042
171	62.04742313	16.84100791
172	62.46272701	16.68422064
173	62.87656321	16.52497352
174	63.28891826	16.36327144
175	63.6997791	16.19911924
176	64.10913304	16.0325217
177	64.51696783	15.86348358
178	64.92327157	15.69200958
179	65.3280328	15.51810433
180	65.7312404	15.3417724
181	-10.68757556	6.501341277
182	-10.35239768	6.774889221
183	-10.01548675	7.046092112
184	-9.676840907	7.314951991
185	-9.33645851	7.581470626
186	-8.994338134	7.845649515
187	-8.650478589	8.107489892
188	-8.30487892	8.366992735
189	-7.957538413	8.62415877
190	-7.608456599	8.87898848
191	-7.257633261	9.131482107
192	-6.905068437	9.381639661
193	-6.550762428	9.629460924
194	-6.1947158	9.874945456
195	-5.83692939	10.1180926
196	-5.477404312	10.35890149
197	-5.116141963	10.59737106
198	-4.753144025	10.83350003
199	-4.388412472	11.06728694
200	-4.021949574	11.29873013
201	-3.653757906	11.52782775
202	-3.283840347	11.7545778
203	-2.912200086	11.97897808
204	-2.538840633	12.20102622
205	-2.163765816	12.42071971
206	-1.786979789	12.63805585
207	-1.408487038	12.85303181
208	-1.028292385	13.06564461
209	-0.646400989	13.27589111
210	-0.262818356	13.48376804
211	0.122449661	13.68927201
212	0.509396854	13.89239948
213	0.898016661	14.0931468
214	1.288302156	14.29151019
215	1.680246049	14.48748577
216	2.073840681	14.68106953
217	2.46907802	14.87225738
218	2.865949658	15.0610451
219	3.264446805	15.24742841
220	3.664560292	15.43140291
221	4.066280561	15.61296413
222	4.469597664	15.79210752
223	4.874501263	15.96882844
224	5.280980624	16.1431222
225	5.689024615	16.31498403
226	6.098621705	16.48440909
227	6.509759962	16.65139251
228	6.922427048	16.81592933
229	7.336610222	16.97801459
230	7.752296333	17.13764324
231	8.169471823	17.29481022
232	8.588122726	17.44951043
233	9.008234663	17.60173874
234	9.429792844	17.75149
235	9.852782069	17.89875903
236	10.27718672	18.04354065
237	10.70299079	18.18582966
238	11.13017782	18.32562085
239	11.55873097	18.46290902
240	11.98863299	18.59768898
241	12.41986621	18.72995552
242	12.85241255	18.85970347
243	13.28625354	18.98692766
244	13.72137029	19.11162295
245	14.1577435	19.23378423
246	14.5953535	19.35340641
247	15.03418021	19.47048444
248	15.47420313	19.58501331
249	15.91540141	19.69698805
250	16.35775378	19.80640373
251	16.80123861	19.91325549
252	17.24583388	20.01753851
253	17.6915172	20.11924805
254	18.13826579	20.2183794
255	18.58605654	20.31492794
256	19.03486595	20.40888913
257	19.48467017	20.50025849
258	19.93544503	20.58903162
259	20.38716598	20.67520422
260	20.83980815	20.75877204
261	21.29334636	20.83973097
262	21.74775507	20.91807695
263	22.20300845	20.99380604
264	22.65908036	21.0669144
265	23.11594436	21.13739829
266	23.57357372	21.20525407
267	24.03194143	21.27047822
268	24.49102019	21.33306733
269	24.95078245	21.3930181
270	25.4112004	21.45032736
271	25.87224598	21.50499206
272	26.3338909	21.55700927
273	26.79610664	21.60637617
274	27.25886446	21.65309011
275	27.7221354	21.69714853
276	28.18589034	21.73854902
277	28.65009993	21.77728932
278	29.11473467	21.81336728
279	29.5797649	21.84678091
280	30.04516078	21.87752835
281	30.51089236	21.90560788
282	30.97692953	21.93101794
283	31.44324208	21.95375711
284	31.90979968	21.9738241
285	32.37657192	21.99121779
286	32.84352829	22.00593719
287	33.31063821	22.01798147
288	33.77787104	22.02734996
289	34.2451961	22.03404211
290	34.71258267	22.03805755
291	35.18	22.03939606
292	35.64741733	22.03805755
293	36.1148039	22.03404211
294	36.58212896	22.02734996
295	37.04936179	22.01798147
296	37.51647171	22.00593719
297	37.98342808	21.99121779
298	38.45020032	21.9738241
299	38.91675792	21.95375711
300	39.38307047	21.93101794
301	39.84910764	21.90560788
302	40.31483922	21.87752835
303	40.7802351	21.84678091
304	41.24526533	21.81336728
305	41.70990007	21.77728932
306	42.17410966	21.73854902
307	42.6378646	21.69714853
308	43.10113554	21.65309011
309	43.56389336	21.60637617
310	44.0261091	21.55700927
311	44.48775402	21.50499206
312	44.9487996	21.45032736
313	45.40921755	21.3930181
314	45.86897981	21.33306733
315	46.32805857	21.27047822
316	46.78642628	21.20525407
317	47.24405564	21.13739829
318	47.70091964	21.0669144
319	48.15699155	20.99380604
320	48.61224493	20.91807695
321	49.06665364	20.83973097
322	49.52019185	20.75877204
323	49.97283402	20.67520422
324	50.42455497	20.58903162
325	50.87532983	20.50025849
326	51.32513405	20.40888913
327	51.77394346	20.31492794
328	52.22173421	20.2183794
329	52.6684828	20.11924805
330	53.11416612	20.01753851
331	53.55876139	19.91325549
332	54.00224622	19.80640373
333	54.44459859	19.69698805
334	54.88579687	19.58501331
335	55.32581979	19.47048444
336	55.7646465	19.35340641
337	56.2022565	19.23378423
338	56.63862971	19.11162295
339	57.07374646	18.98692766
340	57.50758745	18.85970347
341	57.94013379	18.72995552
342	58.37136701	18.59768898
343	58.80126903	18.46290902
344	59.22982218	18.32562085
345	59.65700921	18.18582966
346	60.08281328	18.04354065
347	60.50721793	17.89875903
348	60.93020716	17.75149
349	61.35176534	17.60173874
350	61.77187727	17.44951043
351	62.19052818	17.29481022
352	62.60770367	17.13764324
353	63.02338978	16.97801459
354	63.43757295	16.81592933
355	63.85024004	16.65139251
356	64.26137829	16.48440909
357	64.67097538	16.31498403
358	65.07901938	16.1431222
359	65.48549874	15.96882844
360	65.89040234	15.79210752
361	-10.89939535	6.935658003
362	-10.56338378	7.209455423
363	-10.22562041	7.480915737
364	-9.886103203	7.75004076
365	-9.544830345	8.01683203
366	-9.201800247	8.281290822
367	-8.857011557	8.543418145
368	-8.510463155	8.803214755
369	-8.162154171	9.060681158
370	-7.812083977	9.315817618
371	-7.460252203	9.568624159
372	-7.106658737	9.819100575
373	-6.75130373	10.06724643
374	-6.394187604	10.31306108
375	-6.035311055	10.55654364
376	-5.67467506	10.79769304
377	-5.312280879	11.036508
378	-4.948130066	11.27298703
379	-4.582224468	11.50712845
380	-4.214566234	11.73893041
381	-3.845157818	11.96839086
382	-3.474001987	12.19550756
383	-3.101101823	12.42027811
384	-2.72646073	12.64269996
385	-2.350082438	12.86277037
386	-1.971971007	13.08048644
387	-1.592130835	13.29584515
388	-1.210566659	13.50884329
389	-0.827283563	13.71947754
390	-0.442286981	13.92774441
391	-0.0555827	14.13364032
392	0.332823131	14.33716152
393	0.722924003	14.53830417
394	1.114713036	14.73706427
395	1.50818298	14.93343775
396	1.903326209	15.1274204
397	2.300134716	15.31900793
398	2.698600112	15.50819593
399	3.09871362	15.6949799
400	3.500466073	15.87935526
401	3.903847909	16.06131735
402	4.30884917	16.2408614
403	4.715459496	16.41798259
404	5.123668126	16.59267603
405	5.533463893	16.76493675
406	5.944835221	16.93475973
407	6.357770125	17.10213989
408	6.772256205	17.2670721
409	7.188280649	17.42955118
410	7.605830228	17.58957192
411	8.024891296	17.74712905
412	8.445449788	17.90221729
413	8.867491218	18.05483132
414	9.291000681	18.2049658
415	9.715962851	18.35261537
416	10.14236198	18.49777467
417	10.5701819	18.64043831
418	10.99940601	18.78060091
419	11.43001731	18.91825708
420	11.86199837	19.05340144
421	12.29533133	19.18602863
422	12.72999793	19.31613329
423	13.16597948	19.44371009
424	13.60325688	19.5687537
425	14.04181062	19.69125885
426	14.48162079	19.81122029
427	14.92266705	19.92863279
428	15.36492867	20.04349117
429	15.80838451	20.15579032
430	16.25301306	20.26552515
431	16.69879238	20.37269064
432	17.14570016	20.47728181
433	17.59371371	20.57929375
434	18.04280995	20.67872164
435	18.49296542	20.77556069
436	18.94415631	20.86980623
437	19.39635843	20.96145362
438	19.84954723	21.05049833
439	20.30369783	21.13693593
440	20.75878498	21.22076204
441	21.21478312	21.3019724
442	21.67166632	21.38056285
443	22.12940837	21.45652932
444	22.58798271	21.52986784
445	23.04736249	21.60057457
446	23.50752057	21.66864574
447	23.96842949	21.73407774
448	24.43006153	21.79686704
449	24.89238869	21.85701026
450	25.35538272	21.91450411
451	25.8190151	21.96934545
452	26.28325706	22.02153126
453	26.74807962	22.07105866
454	27.21345356	22.11792488
455	27.67934945	22.1621273
456	28.14573766	22.20366344
457	28.61258836	22.24253097
458	29.07987154	22.27872766
459	29.54755705	22.31225148
460	30.01561453	22.3431005
461	30.48401353	22.37127297
462	30.95272341	22.39676725
463	31.42171345	22.41958189
464	31.89095279	22.43971556
465	32.3604105	22.45716711
466	32.83005554	22.47193552
467	33.2998568	22.48401994
468	33.76978311	22.49341966
469	34.23980326	22.50013414
470	34.70988598	22.50416298
471	35.18	22.50550595
472	35.65011402	22.50416298
473	36.12019674	22.50013414
474	36.59021689	22.49341966
475	37.0601432	22.48401994
476	37.52994446	22.47193552
477	37.9995895	22.45716711
478	38.46904721	22.43971556
479	38.93828655	22.41958189
480	39.40727659	22.39676725
481	39.87598647	22.37127297
482	40.34438547	22.3431005
483	40.81244295	22.31225148
484	41.28012846	22.27872766
485	41.74741164	22.24253097
486	42.21426234	22.20366344
487	42.68065055	22.1621273
488	43.14654644	22.11792488
489	43.61192038	22.07105866
490	44.07674294	22.02153126
491	44.5409849	21.96934545
492	45.00461728	21.91450411
493	45.46761131	21.85701026
494	45.92993847	21.79686704
495	46.39157051	21.73407774
496	46.85247943	21.66864574
497	47.31263751	21.60057457
498	47.77201729	21.52986784
499	48.23059163	21.45652932
500	48.68833368	21.38056285
501	49.14521688	21.3019724
502	49.60121502	21.22076204
503	50.05630217	21.13693593
504	50.51045277	21.05049833
505	50.96364157	20.96145362
506	51.41584369	20.86980623
507	51.86703458	20.77556069
508	52.31719005	20.67872164
509	52.76628629	20.57929375
510	53.21429984	20.47728181
511	53.66120762	20.37269064
512	54.10698694	20.26552515
513	54.55161549	20.15579032
514	54.99507133	20.04349117
515	55.43733295	19.92863279
516	55.87837921	19.81122029
517	56.31818938	19.69125885
518	56.75674312	19.5687537
519	57.19402052	19.44371009
520	57.63000207	19.31613329
521	58.06466867	19.18602863
522	58.49800163	19.05340144
523	58.92998269	18.91825708
524	59.36059399	18.78060091
525	59.7898181	18.64043831
526	60.21763802	18.49777467
527	60.64403715	18.35261537
528	61.06899932	18.2049658
529	61.49250878	18.05483132
530	61.91455021	17.90221729
531	62.3351087	17.74712905
532	62.75416977	17.58957192
533	63.17171935	17.42955118
534	63.5877438	17.2670721
535	64.00222988	17.10213989
536	64.41516478	16.93475973
537	64.82653611	16.76493675
538	65.23633187	16.59267603
539	65.6445405	16.41798259
540	66.05115083	16.2408614
541	-11.11296472	7.36787352
542	-10.77612172	7.641935322
543	-10.43750795	7.913667859
544	-10.09712119	8.183072717
545	-9.754959457	8.450151211
546	-9.411020994	8.714904391
547	-9.065304275	8.977333047
548	-8.717808016	9.237437714
549	-8.368531179	9.495218681
550	-8.017472978	9.750675991
551	-7.664632882	10.00380945
552	-7.310010622	10.25461865
553	-6.953606197	10.50310293
554	-6.595419878	10.74926143
555	-6.235452215	10.99309306
556	-5.873704041	11.23459654
557	-5.510176478	11.47377037
558	-5.144870943	11.71061286
559	-4.777789151	11.94512212
560	-4.408933126	12.17729609
561	-4.038305198	12.4071325
562	-3.665908014	12.63462892
563	-3.291744544	12.85978275
564	-2.915818082	13.08259121
565	-2.538132255	13.30305137
566	-2.158691023	13.52116013
567	-1.777498692	13.73691424
568	-1.394559912	13.95031031
569	-1.009879683	14.1613448
570	-0.623463364	14.37001405
571	-0.235316673	14.57631423
572	0.154554306	14.78024142
573	0.546143121	14.98179156
574	0.939442942	15.18096046
575	1.334446562	15.37774385
576	1.731146394	15.57213731
577	2.129534459	15.76413635
578	2.52960239	15.95373637
579	2.931341425	16.14093267
580	3.334742405	16.32572046
581	3.739795766	16.50809487
582	4.146491542	16.68805097
583	4.554819357	16.86558371
584	4.964768423	17.04068802
585	5.376327541	17.21335873
586	5.789485093	17.38359062
587	6.204229041	17.55137843
588	6.620546928	17.71671681
589	7.038425872	17.87960041
590	7.457852566	18.04002381
591	7.878813276	18.19798157
592	8.301293841	18.3534682
593	8.72527967	18.5064782
594	9.150755742	18.65700604
595	9.577706604	18.80504618
596	10.00611637	18.95059306
597	10.43596874	19.09364112
598	10.86724694	19.23418478
599	11.29993383	19.37221849
600	11.73401177	19.50773667
601	12.16946274	19.6407338
602	12.60626828	19.77120432
603	13.04440949	19.89914273
604	13.48386706	20.02454355
605	13.92462125	20.14740132
606	14.36665191	20.2677106
607	14.80993846	20.38546603
608	15.25445991	20.50066225
609	15.70019486	20.61329398
610	16.1471215	20.72335597
611	16.59521762	20.83084303
612	17.04446062	20.93575005
613	17.49482748	21.03807195
614	17.94629481	21.13780376
615	18.39883883	21.23494055
616	18.85243538	21.32947748
617	19.30705993	21.42140979
618	19.76268758	21.5107328
619	20.21929307	21.59744194
620	20.67685078	21.68153271
621	21.13533475	21.76300071
622	21.59471868	21.84184164
623	22.05497594	21.91805132
624	22.51607957	21.99162565
625	22.97800229	22.06256068
626	23.44071652	22.13085253
627	23.90419438	22.19649746
628	24.3684077	22.25949185
629	24.83332804	22.31983221
630	25.29892666	22.37751516
631	25.76517459	22.43253745
632	26.23204259	22.48489598
633	26.69950119	22.53458777
634	27.16752068	22.58160998
635	27.63607115	22.62595991
636	28.10512245	22.667635
637	28.57464427	22.70663285
638	29.04460608	22.74295117
639	29.51497719	22.77658785
640	29.98572676	22.80754092
641	30.45682378	22.83580856
642	30.92823712	22.86138911
643	31.39993549	22.88428105
644	31.87188753	22.90448303
645	32.34406174	22.92199384
646	32.81642656	22.93681246
647	33.28895033	22.94893798
648	33.76160135	22.95836969
649	34.23434784	22.96510704
650	34.707158	22.9691496
651	35.18	22.97049715
652	35.652842	22.9691496
653	36.12565216	22.96510704
654	36.59839865	22.95836969
655	37.07104967	22.94893798
656	37.54357344	22.93681246
657	38.01593826	22.92199384
658	38.48811247	22.90448303
659	38.96006451	22.88428105
660	39.43176288	22.86138911
661	39.90317622	22.83580856
662	40.37427324	22.80754092
663	40.84502281	22.77658785
664	41.31539392	22.74295117
665	41.78535573	22.70663285
666	42.25487755	22.667635
667	42.72392885	22.62595991
668	43.19247932	22.58160998
669	43.66049881	22.53458777
670	44.12795741	22.48489598
671	44.59482541	22.43253745
672	45.06107334	22.37751516
673	45.52667196	22.31983221
674	45.9915923	22.25949185
675	46.45580562	22.19649746
676	46.91928348	22.13085253
677	47.38199771	22.06256068
678	47.84392043	21.99162565
679	48.30502406	21.91805132
680	48.76528132	21.84184164
681	49.22466525	21.76300071
682	49.68314922	21.68153271
683	50.14070693	21.59744194
684	50.59731242	21.5107328
685	51.05294007	21.42140979
686	51.50756462	21.32947748
687	51.96116117	21.23494055
688	52.41370519	21.13780376
689	52.86517252	21.03807195
690	53.31553938	20.93575005
691	53.76478238	20.83084303
692	54.2128785	20.72335597
693	54.65980514	20.61329398
694	55.10554009	20.50066225
695	55.55006154	20.38546603
696	55.99334809	20.2677106
697	56.43537875	20.14740132
698	56.87613294	20.02454355
699	57.31559051	19.89914273
700	57.75373172	19.77120432
701	58.19053726	19.6407338
702	58.62598823	19.50773667
703	59.06006617	19.37221849
704	59.49275306	19.23418478
705	59.92403126	19.09364112
706	60.35388363	18.95059306
707	60.7822934	18.80504618
708	61.20924426	18.65700604
709	61.63472033	18.5064782
710	62.05870616	18.3534682
711	62.48118672	18.19798157
712	62.90214743	18.04002381
713	63.32157413	17.87960041
714	63.73945307	17.71671681
715	64.15577096	17.55137843
716	64.57051491	17.38359062
717	64.98367246	17.21335873
718	65.39523158	17.04068802
719	65.80518064	16.86558371
720	66.21350846	16.68805097
721	-11.32830247	7.798006485
722	-10.99063047	8.072347433
723	-10.6511685	8.344366851
724	-10.30991418	8.614066102
725	-9.96686534	8.88144628
726	-9.622020036	9.146508213
727	-9.275376573	9.409252471
728	-8.926933496	9.669679373
729	-8.576689596	9.927788988
730	-8.224643919	10.18358115
731	-7.870795769	10.43705545
732	-7.515144718	10.68821125
733	-7.157690604	10.93704769
734	-6.798433543	11.1835637
735	-6.437373933	11.42775797
736	-6.074512459	11.66962902
737	-5.709850098	11.90917514
738	-5.343388126	12.14639443
739	-4.975128121	12.38128479
740	-4.605071973	12.61384394
741	-4.233221886	12.84406942
742	-3.859580382	13.07195859
743	-3.484150312	13.29750863
744	-3.106934856	13.52071658
745	-2.727937532	13.74157927
746	-2.347162197	13.96009343
747	-1.964613058	14.17625558
748	-1.580294672	14.39006214
749	-1.194211954	14.60150937
750	-0.806370181	14.81059338
751	-0.416774996	15.01731017
752	-0.025432415	15.22165559
753	0.367651169	15.42362539
754	0.762468984	15.62321518
755	1.15901387	15.82042047
756	1.55727828	16.01523666
757	1.957254269	16.20765906
758	2.358933497	16.39768284
759	2.762307219	16.58530313
760	3.167366287	16.77051492
761	3.57410114	16.95331316
762	3.982501807	17.1336927
763	4.392557896	17.31164831
764	4.8042586	17.4871747
765	5.217592686	17.66026652
766	5.632548498	17.83091835
767	6.049113949	17.99912471
768	6.467276523	18.1648801
769	6.887023273	18.32817894
770	7.308340815	18.48901563
771	7.731215329	18.64738452
772	8.155632559	18.80327995
773	8.581577808	18.95669622
774	9.009035939	19.10762761
775	9.437991377	19.25606839
776	9.868428103	19.40201281
777	10.30032966	19.54545511
778	10.73367914	19.68638956
779	11.1684592	19.82481039
780	11.60465207	19.96071186
781	12.04223952	20.09408825
782	12.48120289	20.22493384
783	12.92152307	20.35324295
784	13.36318055	20.4790099
785	13.80615535	20.60222908
786	14.25042708	20.72289488
787	14.6959749	20.84100175
788	15.14277758	20.95654417
789	15.59081344	21.0695167
790	16.04006039	21.17991392
791	16.49049593	21.28773048
792	16.94209714	21.39296111
793	17.39484071	21.49560058
794	17.84870291	21.59564375
795	18.30365964	21.69308555
796	18.75968639	21.78792099
797	19.21675828	21.88014516
798	19.67485003	21.96975326
799	20.13393603	22.05674054
800	20.59399026	22.14110239
801	21.05498637	22.22283427
802	21.51689767	22.30193175
803	21.9796971	22.37839052
804	22.44335728	22.45220638
805	22.90785052	22.52337522
806	23.37314879	22.59189307
807	23.83922377	22.65775607
808	24.30604682	22.7209605
809	24.77358905	22.78150274
810	25.24182125	22.83937933
811	25.71071396	22.89458693
812	26.18023748	22.94712233
813	26.65036182	22.99698246
814	27.1210568	23.04416441
815	27.59229197	23.08866539
816	28.0640367	23.13048276
817	28.53626015	23.16961405
818	29.00893127	23.20605691
819	29.48201886	23.23980916
820	29.95549151	23.27086877
821	30.42931771	23.29923387
822	30.90346576	23.32490275
823	31.37790386	23.34787384
824	31.85260007	23.36814576
825	32.32752237	23.38571726
826	32.80263862	23.40058727
827	33.27791662	23.41275488
828	33.7533241	23.42221936
829	34.22882874	23.42898011
830	34.70439817	23.43303673
831	35.18	23.43438896
832	35.65560183	23.43303673
833	36.13117126	23.42898011
834	36.6066759	23.42221936
835	37.08208338	23.41275488
836	37.55736138	23.40058727
837	38.03247763	23.38571726
838	38.50739993	23.36814576
839	38.98209614	23.34787384
840	39.45653424	23.32490275
841	39.93068229	23.29923387
842	40.40450849	23.27086877
843	40.87798114	23.23980916
844	41.35106873	23.20605691
845	41.82373985	23.16961405
846	42.2959633	23.13048276
847	42.76770803	23.08866539
848	43.2389432	23.04416441
849	43.70963818	22.99698246
850	44.17976252	22.94712233
851	44.64928604	22.89458693
852	45.11817875	22.83937933
853	45.58641095	22.78150274
854	46.05395318	22.7209605
855	46.52077623	22.65775607
856	46.98685121	22.59189307
857	47.45214948	22.52337522
858	47.91664272	22.45220638
859	48.3803029	22.37839052
860	48.84310233	22.30193175
861	49.30501363	22.22283427
862	49.76600974	22.14110239
863	50.22606397	22.05674054
864	50.68514997	21.96975326
865	51.14324172	21.88014516
866	51.60031361	21.78792099
867	52.05634036	21.69308555
868	52.51129709	21.59564375
869	52.96515929	21.49560058
870	53.41790286	21.39296111
871	53.86950407	21.28773048
872	54.31993961	21.17991392
873	54.76918656	21.0695167
874	55.21722242	20.95654417
875	55.6640251	20.84100175
876	56.10957292	20.72289488
877	56.55384465	20.60222908
878	56.99681945	20.4790099
879	57.43847693	20.35324295
880	57.87879711	20.22493384
881	58.31776048	20.09408825
882	58.75534793	19.96071186
883	59.1915408	19.82481039
884	59.62632086	19.68638956
885	60.05967034	19.54545511
886	60.4915719	19.40201281
887	60.92200862	19.25606839
888	61.35096406	19.10762761
889	61.77842219	18.95669622
890	62.20436744	18.80327995
891	62.62878467	18.64738452
892	63.05165919	18.48901563
893	63.47297673	18.32817894
894	63.89272348	18.1648801
895	64.31088605	17.99912471
896	64.7274515	17.83091835
897	65.14240731	17.66026652
898	65.5557414	17.4871747
899	65.9674421	17.31164831
900	66.37749819	17.1336927
901	-11.5454276	8.226074926
902	-11.20692922	8.500709643
903	-10.86662146	8.773030467
904	-10.52450174	9.043038542
905	-10.18056772	9.31073474
906	-9.834817277	9.576119672
907	-9.487248528	9.839193691
908	-9.13785984	10.0999569
909	-8.786649832	10.35840915
910	-8.433617375	10.61455006
911	-8.078761604	10.86837901
912	-7.722081922	11.11989515
913	-7.363578004	11.36909742
914	-7.003249805	11.61598451
915	-6.641097565	11.86055494
916	-6.277121815	12.10280699
917	-5.911323381	12.34273874
918	-5.543703393	12.5803481
919	-5.174263287	12.81563275
920	-4.803004814	13.04859022
921	-4.429930044	13.27921782
922	-4.055041372	13.50751271
923	-3.678341522	13.73347188
924	-3.299833556	13.95709214
925	-2.919520877	14.17837013
926	-2.537407234	14.39730237
927	-2.15349673	14.61388518
928	-1.767793825	14.82811477
929	-1.380303341	15.03998719
930	-0.991030471	15.24949836
931	-0.599980778	15.45664407
932	-0.207160205	15.66141996
933	0.187424922	15.86382158
934	0.583767889	16.06384434
935	0.981861589	16.26148355
936	1.381698519	16.4567344
937	1.783270774	16.64959199
938	2.186570041	16.84005131
939	2.5915876	17.02810726
940	2.998314315	17.21375466
941	3.406740632	17.39698823
942	3.816856578	17.57780263
943	4.228651751	17.75619244
944	4.642115323	17.93215216
945	5.057236035	18.10567623
946	5.474002191	18.27675905
947	5.892401661	18.44539495
948	6.312421871	18.6115782
949	6.73404981	18.77530304
950	7.157272019	18.93656368
951	7.582074594	19.09535427
952	8.008443184	19.25166895
953	8.436362989	19.40550183
954	8.865818758	19.556847
955	9.296794789	19.70569853
956	9.729274931	19.85205049
957	10.16324258	19.99589694
958	10.59868067	20.13723193
959	11.03557171	20.27604953
960	11.47389772	20.41234381
961	11.9136403	20.54610886
962	12.3547806	20.67733879
963	12.7972993	20.80602772
964	13.24117665	20.93216981
965	13.68639245	21.05575926
966	14.13292607	21.17679029
967	14.58075642	21.29525717
968	15.029862	21.41115423
969	15.48022086	21.52447584
970	15.93181062	21.63521642
971	16.38460849	21.74337047
972	16.83859124	21.84893253
973	17.29373523	21.95189723
974	17.75001643	22.05225927
975	18.20741037	22.15001342
976	18.6658922	22.24515455
977	19.12543669	22.33767759
978	19.58601819	22.4275776
979	20.04761068	22.51484969
980	20.51018779	22.5994891
981	20.97372276	22.68149117
982	21.43818846	22.76085133
983	21.90355744	22.83756515
984	22.36980189	22.91162827
985	22.83689367	22.9830365
986	23.30480431	23.05178572
987	23.77350502	23.11787198
988	24.24296673	23.18129143
989	24.71316004	23.24204036
990	25.18405528	23.30011519
991	25.6556225	23.35551249
992	26.12783149	23.40822895
993	26.60065179	23.45826142
994	27.07405267	23.50560689
995	27.5480032	23.55026249
996	28.02247221	23.59222551
997	28.49742833	23.6314934
998	28.97283998	23.66806374
999	29.44867542	23.7019343
1000	29.9249027	23.73310297
1001	30.40148976	23.76156784
1002	30.87840434	23.78732713
1003	31.35561409	23.81037925
1004	31.83308652	23.83072275
1005	32.31078902	23.84835637
1006	32.78868891	23.86327899
1007	33.26675341	23.87548969
1008	33.74494969	23.8849877
1009	34.22324484	23.89177242
1010	34.70160593	23.89584342
1011	35.18	23.89720045
1012	35.65839407	23.89584342
1013	36.13675516	23.89177242
1014	36.61505031	23.8849877
1015	37.09324659	23.87548969
1016	37.57131109	23.86327899
1017	38.04921098	23.84835637
1018	38.52691348	23.83072275
1019	39.00438591	23.81037925
1020	39.48159566	23.78732713
1021	39.95851024	23.76156784
1022	40.4350973	23.73310297
1023	40.91132458	23.7019343
1024	41.38716002	23.66806374
1025	41.86257167	23.6314934
1026	42.33752779	23.59222551
1027	42.8119968	23.55026249
1028	43.28594733	23.50560689
1029	43.75934821	23.45826142
1030	44.23216851	23.40822895
1031	44.7043775	23.35551249
1032	45.17594472	23.30011519
1033	45.64683996	23.24204036
1034	46.11703327	23.18129143
1035	46.58649498	23.11787198
1036	47.05519569	23.05178572
1037	47.52310633	22.9830365
1038	47.99019811	22.91162827
1039	48.45644256	22.83756515
1040	48.92181154	22.76085133
1041	49.38627724	22.68149117
1042	49.84981221	22.5994891
1043	50.31238932	22.51484969
1044	50.77398181	22.4275776
1045	51.23456331	22.33767759
1046	51.6941078	22.24515455
1047	52.15258963	22.15001342
1048	52.60998357	22.05225927
1049	53.06626477	21.95189723
1050	53.52140876	21.84893253
1051	53.97539151	21.74337047
1052	54.42818938	21.63521642
1053	54.87977914	21.52447584
1054	55.330138	21.41115423
1055	55.77924358	21.29525717
1056	56.22707393	21.17679029
1057	56.67360755	21.05575926
1058	57.11882335	20.93216981
1059	57.5627007	20.80602772
1060	58.0052194	20.67733879
1061	58.4463597	20.54610886
1062	58.88610228	20.41234381
1063	59.32442829	20.27604953
1064	59.76131933	20.13723193
1065	60.19675742	19.99589694
1066	60.63072507	19.85205049
1067	61.06320521	19.70569853
1068	61.49418124	19.556847
1069	61.92363701	19.40550183
1070	62.35155682	19.25166895
1071	62.77792541	19.09535427
1072	63.20272798	18.93656368
1073	63.62595019	18.77530304
1074	64.04757813	18.6115782
1075	64.46759834	18.44539495
1076	64.88599781	18.27675905
1077	65.30276396	18.10567623
1078	65.71788468	17.93215216
1079	66.13134825	17.75619244
1080	66.54314342	17.57780263
1081	-11.76435934	8.652096253
1082	-11.42503738	8.927039228
1083	-11.0838864	9.199675857
1084	-10.74090365	9.470007064
1085	-10.39608657	9.738033503
1086	-10.04943286	10.00375557
1087	-9.700940462	10.2671734
1088	-9.350607549	10.52828688
1089	-8.998432561	10.78709565
1090	-8.64441419	11.04359912
1091	-8.288551396	11.29779645
1092	-7.930843409	11.5496866
1093	-7.571289733	11.79926826
1094	-7.209890157	12.04653996
1095	-6.846644757	12.29149997
1096	-6.481553904	12.53414637
1097	-6.11461827	12.77447706
1098	-5.745838829	13.0124897
1099	-5.375216873	13.2481818
1100	-5.002754006	13.48155065
1101	-4.62845216	13.71259338
1102	-4.252313594	13.94130694
1103	-3.874340905	14.1676881
1104	-3.494537027	14.39173348
1105	-3.112905244	14.61343951
1106	-2.729449192	14.83280249
1107	-2.344172864	15.04981855
1108	-1.957080617	15.26448369
1109	-1.568177178	15.47679376
1110	-1.177467646	15.68674447
1111	-0.784957503	15.8943314
1112	-0.390652612	16.09955
1113	0.00544077	16.3023956
1114	0.403315995	16.50286342
1115	0.802966012	16.70094856
1116	1.204383367	16.896646
1117	1.607560197	17.08995064
1118	2.012488225	17.28085728
1119	2.419158754	17.4693606
1120	2.827562669	17.65545521
1121	3.237690426	17.83913566
1122	3.64953205	18.02039637
1123	4.063077135	18.19923174
1124	4.478314835	18.37563606
1125	4.895233866	18.54960358
1126	5.313822499	18.72112849
1127	5.734068557	18.89020491
1128	6.155959417	19.05682693
1129	6.579482002	19.22098858
1130	7.004622782	19.38268387
1131	7.431367769	19.54190676
1132	7.859702519	19.6986512
1133	8.28961213	19.85291108
1134	8.721081238	20.00468031
1135	9.154094017	20.15395278
1136	9.588634179	20.30072234
1137	10.02468497	20.44498287
1138	10.46222919	20.58672823
1139	10.90124915	20.72595231
1140	11.34172672	20.86264898
1141	11.7836433	20.99681215
1142	12.22697983	21.12843573
1143	12.6717168	21.25751368
1144	13.11783421	21.38403997
1145	13.56531166	21.50800861
1146	14.01412825	21.62941366
1147	14.46426265	21.74824921
1148	14.91569308	21.8645094
1149	15.36839731	21.97818844
1150	15.82235268	22.08928059
1151	16.2775361	22.19778016
1152	16.73392402	22.30368154
1153	17.19149249	22.40697921
1154	17.65021713	22.50766768
1155	18.11007314	22.6057416
1156	18.57103531	22.70119565
1157	19.03307802	22.79402464
1158	19.49617528	22.88422345
1159	19.96030067	22.97178708
1160	20.42542741	23.0567106
1161	20.89152834	23.13898923
1162	21.35857592	23.21861825
1163	21.82654226	23.2955931
1164	22.29539912	23.36990932
1165	22.7651179	23.44156255
1166	23.23566969	23.51054858
1167	23.70702524	23.57686334
1168	24.17915498	23.64050286
1169	24.65202905	23.70146332
1170	25.12561728	23.75974104
1171	25.59988923	23.81533247
1172	26.07481417	23.86823424
1173	26.55036113	23.91844308
1174	27.02649887	23.96595589
1175	27.50319592	24.01076973
1176	27.98042058	24.05288181
1177	28.45814094	24.09228949
1178	28.93632488	24.1289903
1179	29.4149401	24.16298192
1180	29.8939541	24.1942622
1181	30.37333425	24.22282916
1182	30.85304774	24.24868098
1183	31.33306163	24.27181601
1184	31.81334287	24.29223277
1185	32.29385827	24.30992995
1186	32.77457458	24.32490642
1187	33.25545843	24.33716121
1188	33.73647639	24.34669353
1189	34.217595	24.35350278
1190	34.69878072	24.3575885
1191	35.18	24.35895043
1192	35.66121928	24.3575885
1193	36.142405	24.35350278
1194	36.62352361	24.34669353
1195	37.10454157	24.33716121
1196	37.58542542	24.32490642
1197	38.06614173	24.30992995
1198	38.54665713	24.29223277
1199	39.02693837	24.27181601
1200	39.50695226	24.24868098
1201	39.98666575	24.22282916
1202	40.4660459	24.1942622
1203	40.9450599	24.16298192
1204	41.42367512	24.1289903
1205	41.90185906	24.09228949
1206	42.37957942	24.05288181
1207	42.85680408	24.01076973
1208	43.33350113	23.96595589
1209	43.80963887	23.91844308
1210	44.28518583	23.86823424
1211	44.76011077	23.81533247
1212	45.23438272	23.75974104
1213	45.70797095	23.70146332
1214	46.18084502	23.64050286
1215	46.65297476	23.57686334
1216	47.12433031	23.51054858
1217	47.5948821	23.44156255
1218	48.06460088	23.36990932
1219	48.53345774	23.2955931
1220	49.00142408	23.21861825
1221	49.46847166	23.13898923
1222	49.93457259	23.0567106
1223	50.39969933	22.97178708
1224	50.86382472	22.88422345
1225	51.32692198	22.79402464
1226	51.78896469	22.70119565
1227	52.24992686	22.6057416
1228	52.70978287	22.50766768
1229	53.16850751	22.40697921
1230	53.62607598	22.30368154
1231	54.0824639	22.19778016
1232	54.53764732	22.08928059
1233	54.99160269	21.97818844
1234	55.44430692	21.8645094
1235	55.89573735	21.74824921
1236	56.34587175	21.62941366
1237	56.79468834	21.50800861
1238	57.24216579	21.38403997
1239	57.6882832	21.25751368
1240	58.13302017	21.12843573
1241	58.5763567	20.99681215
1242	59.01827328	20.86264898
1243	59.45875085	20.72595231
1244	59.89777081	20.58672823
1245	60.33531503	20.44498287
1246	60.77136582	20.30072234
1247	61.20590598	20.15395278
1248	61.63891876	20.00468031
1249	62.07038787	19.85291108
1250	62.50029748	19.6986512
1251	62.92863223	19.54190676
1252	63.35537722	19.38268387
1253	63.780518	19.22098858
1254	64.20404058	19.05682693
1255	64.62593144	18.89020491
1256	65.0461775	18.72112849
1257	65.46476613	18.54960358
1258	65.88168516	18.37563606
1259	66.29692287	18.19923174
1260	66.71046795	18.02039637
1261	-11.98511713	9.076087274
1262	-11.64497459	9.351352869
1263	-11.30298317	9.624319579
1264	-10.95913992	9.894988108
1265	-10.61344209	10.1633589
1266	-10.26588718	10.42943212
1267	-9.916472949	10.69320771
1268	-9.565197377	10.95468534
1269	-9.212058715	11.21386443
1270	-8.857055473	11.47074418
1271	-8.500186428	11.72532355
1272	-8.14145063	11.97760127
1273	-7.78084741	12.22757584
1274	-7.418376381	12.47524557
1275	-7.054037452	12.72060853
1276	-6.687830827	12.9636626
1277	-6.319757015	13.20440544
1278	-5.949816835	13.44283455
1279	-5.578011422	13.67894719
1280	-5.204342232	13.91274047
1281	-4.828811051	14.1442113
1282	-4.451419998	14.37335643
1283	-4.072171533	14.60017242
1284	-3.691068461	14.82465569
1285	-3.30811394	15.04680246
1286	-2.923311486	15.26660882
1287	-2.536664978	15.48407071
1288	-2.148178664	15.69918392
1289	-1.75785717	15.91194408
1290	-1.365705498	16.1223467
1291	-0.97172904	16.33038716
1292	-0.575933578	16.53606071
1293	-0.178325291	16.73936247
1294	0.221089241	16.94028744
1295	0.622303028	17.13883053
1296	1.025308671	17.33498652
1297	1.430098353	17.52875009
1298	1.836663836	17.72011583
1299	2.244996453	17.90907824
1300	2.655087111	18.09563172
1301	3.066926279	18.2797706
1302	3.480503989	18.46148911
1303	3.895809829	18.64078143
1304	4.312832942	18.81764167
1305	4.731562021	18.99206386
1306	5.151985305	19.16404198
1307	5.574090577	19.33356997
1308	5.997865163	19.50064171
1309	6.423295924	19.66525103
1310	6.85036926	19.82739173
1311	7.279071103	19.98705758
1312	7.709386918	20.14424232
1313	8.141301699	20.29893966
1314	8.57479997	20.4511433
1315	9.009865783	20.60084692
1316	9.446482716	20.74804421
1317	9.884633874	20.89272882
1318	10.32430189	21.03489445
1319	10.76546892	21.17453477
1320	11.20811664	21.31164348
1321	11.65222628	21.44621428
1322	12.09777856	21.57824092
1323	12.54475376	21.70771715
1324	12.99313168	21.83463677
1325	13.44289165	21.9589936
1326	13.89401255	22.08078151
1327	14.34647277	22.19999443
1328	14.80025027	22.31662633
1329	15.25532255	22.43067122
1330	15.71166663	22.54212319
1331	16.16925913	22.65097641
1332	16.62807618	22.75722508
1333	17.08809351	22.8608635
1334	17.54928639	22.96188606
1335	18.01162968	23.06028721
1336	18.47509779	23.15606149
1337	18.93966476	23.24920356
1338	19.40530417	23.33970815
1339	19.87198925	23.4275701
1340	20.33969279	23.51278435
1341	20.80838721	23.59534596
1342	21.27804456	23.6752501
1343	21.74863651	23.75249205
1344	22.22013436	23.82706722
1345	22.69250908	23.89897114
1346	23.16573127	23.96819948
1347	23.63977121	24.03474803
1348	24.11459886	24.09861271
1349	24.59018385	24.1597896
1350	25.06649552	24.2182749
1351	25.54350291	24.27406497
1352	26.02117479	24.32715633
1353	26.49947965	24.37754561
1354	26.97838572	24.42522964
1355	27.45786099	24.47020538
1356	27.93787322	24.51246995
1357	28.41838995	24.55202066
1358	28.89937848	24.58885494
1359	29.38080596	24.62297042
1360	29.86263934	24.65436489
1361	30.34484538	24.6830363
1362	30.82739071	24.70898279
1363	31.31024181	24.73220265
1364	31.79336504	24.75269436
1365	32.27672662	24.77045657
1366	32.76029269	24.78548812
1367	33.24402931	24.79778802
1368	33.72790245	24.80735545
1369	34.21187803	24.81418978
1370	34.69592193	24.81829056
1371	35.18	24.81965752
1372	35.66407807	24.81829056
1373	36.14812197	24.81418978
1374	36.63209755	24.80735545
1375	37.11597069	24.79778802
1376	37.59970731	24.78548812
1377	38.08327338	24.77045657
1378	38.56663496	24.75269436
1379	39.04975819	24.73220265
1380	39.53260929	24.70898279
1381	40.01515462	24.6830363
1382	40.49736066	24.65436489
1383	40.97919404	24.62297042
1384	41.46062152	24.58885494
1385	41.94161005	24.55202066
1386	42.42212678	24.51246995
1387	42.90213901	24.47020538
1388	43.38161428	24.42522964
1389	43.86052035	24.37754561
1390	44.33882521	24.32715633
1391	44.81649709	24.27406497
1392	45.29350448	24.2182749
1393	45.76981615	24.1597896
1394	46.24540114	24.09861271
1395	46.72022879	24.03474803
1396	47.19426873	23.96819948
1397	47.66749092	23.89897114
1398	48.13986564	23.82706722
1399	48.61136349	23.75249205
1400	49.08195544	23.6752501
1401	49.55161279	23.59534596
1402	50.02030721	23.51278435
1403	50.48801075	23.4275701
1404	50.95469583	23.33970815
1405	51.42033524	23.24920356
1406	51.88490221	23.15606149
1407	52.34837032	23.06028721
1408	52.81071361	22.96188606
1409	53.27190649	22.8608635
1410	53.73192382	22.75722508
1411	54.19074087	22.65097641
1412	54.64833337	22.54212319
1413	55.10467745	22.43067122
1414	55.55974973	22.31662633
1415	56.01352723	22.19999443
1416	56.46598745	22.08078151
1417	56.91710835	21.9589936
1418	57.36686832	21.83463677
1419	57.81524624	21.70771715
1420	58.26222144	21.57824092
1421	58.70777372	21.44621428
1422	59.15188336	21.31164348
1423	59.59453108	21.17453477
1424	60.03569811	21.03489445
1425	60.47536613	20.89272882
1426	60.91351728	20.74804421
1427	61.35013422	20.60084692
1428	61.78520003	20.4511433
1429	62.2186983	20.29893966
1430	62.65061308	20.14424232
1431	63.0809289	19.98705758
1432	63.50963074	19.82739173
1433	63.93670408	19.66525103
1434	64.36213484	19.50064171
1435	64.78590942	19.33356997
1436	65.2080147	19.16404198
1437	65.62843798	18.99206386
1438	66.04716706	18.81764167
1439	66.46419017	18.64078143
1440	66.87949601	18.46148911
1441	-12.20772064	9.498064206
1442	-11.8667607	9.773666663
1443	-11.52393181	10.04697761
1444	-11.1792308	10.31799754
1445	-10.83265472	10.58672668
1446	-10.48420088	10.853165
1447	-10.13386682	11.1173122
1448	-9.781650338	11.37916775
1449	-9.427549495	11.63873087
1450	-9.071562605	11.89600054
1451	-8.71368826	12.15097551
1452	-8.353925323	12.40365431
1453	-7.992272943	12.65403523
1454	-7.628730555	12.90211637
1455	-7.263297893	13.14789559
1456	-6.895974988	13.39137056
1457	-6.526762182	13.63253876
1458	-6.155660129	13.87139743
1459	-5.782669803	14.10794368
1460	-5.407792506	14.34217438
1461	-5.031029871	14.57408625
1462	-4.652383873	14.80367582
1463	-4.271856827	15.03093946
1464	-3.889451404	15.25587337
1465	-3.50517063	15.47847357
1466	-3.119017896	15.69873595
1467	-2.730996959	15.91665624
1468	-2.341111956	16.13223
1469	-1.949367403	16.34545269
1470	-1.555768201	16.5563196
1471	-1.160319647	16.76482591
1472	-0.763027435	16.97096664
1473	-0.363897663	17.17473673
1474	0.037063162	17.37613096
1475	0.439848119	17.57514404
1476	0.844449867	17.77177054
1477	1.250860639	17.96600494
1478	1.659072239	18.15784163
1479	2.069076039	18.34727487
1480	2.480862969	18.53429889
1481	2.894423517	18.71890779
1482	3.309747723	18.90109562
1483	3.726825176	19.08085633
1484	4.145645008	19.25818383
1485	4.566195895	19.43307196
1486	4.988466046	19.60551448
1487	5.412443208	19.77550513
1488	5.838114655	19.94303759
1489	6.265467194	20.10810547
1490	6.694487154	20.2707024
1491	7.125160388	20.43082192
1492	7.557472271	20.58845757
1493	7.991407698	20.74360287
1494	8.426951082	20.89625132
1495	8.86408635	21.0463964
1496	9.302796949	21.19403159
1497	9.743065838	21.33915037
1498	10.18487549	21.48174621
1499	10.6282079	21.62181261
1500	11.07304457	21.75934307
1501	11.51936652	21.8943311
1502	11.96715429	22.02677025
1503	12.41638793	22.15665409
1504	12.86704702	22.28397624
1505	13.31911065	22.40873032
1506	13.77255744	22.53091003
1507	14.22736554	22.65050911
1508	14.68351262	22.76752134
1509	15.14097589	22.88194057
1510	15.5997321	22.99376072
1511	16.05975753	23.10297577
1512	16.521028	23.20957975
1513	16.98351891	23.31356682
1514	17.44720518	23.41493116
1515	17.91206131	23.51366709
1516	18.37806136	23.60976899
1517	18.84517897	23.70323135
1518	19.31338735	23.79404875
1519	19.78265929	23.88221587
1520	20.25296721	23.96772753
1521	20.72428309	24.05057863
1522	21.19657854	24.13076419
1523	21.66982479	24.20827937
1524	22.14399269	24.28311944
1525	22.61905273	24.3552798
1526	23.09497504	24.42475599
1527	23.57172943	24.49154368
1528	24.04928534	24.55563868
1529	24.52761192	24.61703695
1530	25.00667799	24.67573458
1531	25.48645206	24.73172784
1532	25.96690239	24.78501311
1533	26.44799691	24.83558697
1534	26.92970333	24.88344612
1535	27.41198907	24.92858746
1536	27.89482134	24.97100802
1537	28.3781671	25.01070502
1538	28.8619931	25.04767583
1539	29.34626591	25.081918
1540	29.83095187	25.11342926
1541	30.31601719	25.14220751
1542	30.80142789	25.16825082
1543	31.28714985	25.19155744
1544	31.77314883	25.21212581
1545	32.25939045	25.22995454
1546	32.74584025	25.24504244
1547	33.23246366	25.25738847
1548	33.71922606	25.26699181
1549	34.20609275	25.2738518
1550	34.69302898	25.27796799
1551	35.18	25.27934008
1552	35.66697102	25.27796799
1553	36.15390725	25.2738518
1554	36.64077394	25.26699181
1555	37.12753634	25.25738847
1556	37.61415975	25.24504244
1557	38.10060955	25.22995454
1558	38.58685117	25.21212581
1559	39.07285015	25.19155744
1560	39.55857211	25.16825082
1561	40.04398281	25.14220751
1562	40.52904813	25.11342926
1563	41.01373409	25.081918
1564	41.4980069	25.04767583
1565	41.9818329	25.01070502
1566	42.46517866	24.97100802
1567	42.94801093	24.92858746
1568	43.43029667	24.88344612
1569	43.91200309	24.83558697
1570	44.39309761	24.78501311
1571	44.87354794	24.73172784
1572	45.35332201	24.67573458
1573	45.83238808	24.61703695
1574	46.31071466	24.55563868
1575	46.78827057	24.49154368
1576	47.26502496	24.42475599
1577	47.74094727	24.3552798
1578	48.21600731	24.28311944
1579	48.69017521	24.20827937
1580	49.16342146	24.13076419
1581	49.63571691	24.05057863
1582	50.10703279	23.96772753
1583	50.57734071	23.88221587
1584	51.04661265	23.79404875
1585	51.51482103	23.70323135
1586	51.98193864	23.60976899
1587	52.44793869	23.51366709
1588	52.91279482	23.41493116
1589	53.37648109	23.31356682
1590	53.838972	23.20957975
1591	54.30024247	23.10297577
1592	54.7602679	22.99376072
1593	55.21902411	22.88194057
1594	55.67648738	22.76752134
1595	56.13263446	22.65050911
1596	56.58744256	22.53091003
1597	57.04088935	22.40873032
1598	57.49295298	22.28397624
1599	57.94361207	22.15665409
1600	58.39284571	22.02677025
1601	58.84063348	21.8943311
1602	59.28695543	21.75934307
1603	59.7317921	21.62181261
1604	60.17512451	21.48174621
1605	60.61693416	21.33915037
1606	61.05720305	21.19403159
1607	61.49591365	21.0463964
1608	61.93304892	20.89625132
1609	62.3685923	20.74360287
1610	62.80252773	20.58845757
1611	63.23483961	20.43082192
1612	63.66551285	20.2707024
1613	64.09453281	20.10810547
1614	64.52188534	19.94303759
1615	64.94755679	19.77550513
1616	65.37153395	19.60551448
1617	65.79380411	19.43307196
1618	66.21435499	19.25818383
1619	66.63317482	19.08085633
1620	67.05025228	18.90109562
1621	-12.43218973	9.918042692
1622	-12.09041581	10.19399613
1623	-11.74675262	10.46766537
1624	-11.40119678	10.73905067
1625	-11.05374515	11.00815206
1626	-10.70439483	11.27496929
1627	-10.35314315	11.53950186
1628	-9.999987708	11.80174903
1629	-9.644926364	12.0617098
1630	-9.28795724	12.31938296
1631	-8.92907873	12.57476703
1632	-8.568289507	12.82786035
1633	-8.205588532	13.07866099
1634	-7.840975055	13.32716685
1635	-7.474448628	13.57337559
1636	-7.106009104	13.81728466
1637	-6.735656649	14.05889133
1638	-6.363391749	14.29819267
1639	-5.98921521	14.53518553
1640	-5.613128173	14.76986662
1641	-5.235132113	15.00223243
1642	-4.855228852	15.2322793
1643	-4.473420558	15.46000338
1644	-4.089709759	15.68540065
1645	-3.704099343	15.90846696
1646	-3.316592569	16.12919797
1647	-2.927193072	16.3475892
1648	-2.535904864	16.56363603
1649	-2.142732349	16.77733369
1650	-1.747680323	16.98867727
1651	-1.35075398	17.19766173
1652	-0.951958922	17.4042819
1653	-0.551301158	17.60853251
1654	-0.148787118	17.81040813
1655	0.255576349	18.00990326
1656	0.661781966	18.20701226
1657	1.069822022	18.40172941
1658	1.479688371	18.59404888
1659	1.891372421	18.78396475
1660	2.304865134	18.97147101
1661	2.720157021	19.15656157
1662	3.137238134	19.33923027
1663	3.556098066	19.51947085
1664	3.976725944	19.69727701
1665	4.399110426	19.87264239
1666	4.823239699	20.04556054
1667	5.249101473	20.21602499
1668	5.676682978	20.38402921
1669	6.105970963	20.54956663
1670	6.536951693	20.71263064
1671	6.969610943	20.8732146
1672	7.403934001	21.03131184
1673	7.839905661	21.18691567
1674	8.277510227	21.34001939
1675	8.716731507	21.49061629
1676	9.157552811	21.63869964
1677	9.599956956	21.78426272
1678	10.04392626	21.9272988
1679	10.48944255	22.06780119
1680	10.93648714	22.20576318
1681	11.38504087	22.3411781
1682	11.83508407	22.4740393
1683	12.28659657	22.60434016
1684	12.73955773	22.73207411
1685	13.1939464	22.85723458
1686	13.64974094	22.97981509
1687	14.10691924	23.09980918
1688	14.5654587	23.21721047
1689	15.02533623	23.33201262
1690	15.48652827	23.44420936
1691	15.9490108	23.5537945
1692	16.41275932	23.66076191
1693	16.87774887	23.76510556
1694	17.34395404	23.86681948
1695	17.81134895	23.96589782
1696	18.27990731	24.06233478
1697	18.74960234	24.15612471
1698	19.22040688	24.24726203
1699	19.69229331	24.33574127
1700	20.16523361	24.42155708
1701	20.63919934	24.50470423
1702	21.11416166	24.5851776
1703	21.59009136	24.6629722
1704	22.06695881	24.73808317
1705	22.54473404	24.81050578
1706	23.02338669	24.88023544
1707	23.50288606	24.94726769
1708	23.98320111	25.01159822
1709	24.46430045	25.07322288
1710	24.9461524	25.13213765
1711	25.42872493	25.18833868
1712	25.91198574	25.24182226
1713	26.39590224	25.29258487
1714	26.88044157	25.34062311
1715	27.36557059	25.38593379
1716	27.85125592	25.42851386
1717	28.33746397	25.46836046
1718	28.8241609	25.50547088
1719	29.31131266	25.53984261
1720	29.79888503	25.5714733
1721	30.2868436	25.6003608
1722	30.77515378	25.62650312
1723	31.26378086	25.64989847
1724	31.75268996	25.67054523
1725	32.2418461	25.68844199
1726	32.73121418	25.7035875
1727	33.22075903	25.71598071
1728	33.71044537	25.72562077
1729	34.2002379	25.73250701
1730	34.69010124	25.73663894
1731	35.18	25.73801628
1732	35.66989876	25.73663894
1733	36.1597621	25.73250701
1734	36.64955463	25.72562077
1735	37.13924097	25.71598071
1736	37.62878582	25.7035875
1737	38.1181539	25.68844199
1738	38.60731004	25.67054523
1739	39.09621914	25.64989847
1740	39.58484622	25.62650312
1741	40.0731564	25.6003608
1742	40.56111497	25.5714733
1743	41.04868734	25.53984261
1744	41.5358391	25.50547088
1745	42.02253603	25.46836046
1746	42.50874408	25.42851386
1747	42.99442941	25.38593379
1748	43.47955843	25.34062311
1749	43.96409776	25.29258487
1750	44.44801426	25.24182226
1751	44.93127507	25.18833868
1752	45.4138476	25.13213765
1753	45.89569955	25.07322288
1754	46.37679889	25.01159822
1755	46.85711394	24.94726769
1756	47.33661331	24.88023544
1757	47.81526596	24.81050578
1758	48.29304119	24.73808317
1759	48.76990864	24.6629722
1760	49.24583834	24.5851776
1761	49.72080066	24.50470423
1762	50.19476639	24.42155708
1763	50.66770669	24.33574127
1764	51.13959312	24.24726203
1765	51.61039766	24.15612471
1766	52.08009269	24.06233478
1767	52.54865105	23.96589782
1768	53.01604596	23.86681948
1769	53.48225113	23.76510556
1770	53.94724068	23.66076191
1771	54.4109892	23.5537945
1772	54.87347173	23.44420936
1773	55.33466377	23.33201262
1774	55.7945413	23.21721047
1775	56.25308076	23.09980918
1776	56.71025906	22.97981509
1777	57.1660536	22.85723458
1778	57.62044227	22.73207411
1779	58.07340343	22.60434016
1780	58.52491593	22.4740393
1781	58.97495913	22.3411781
1782	59.42351286	22.20576318
1783	59.87055745	22.06780119
1784	60.31607374	21.9272988
1785	60.76004304	21.78426272
1786	61.20244719	21.63869964
1787	61.64326849	21.49061629
1788	62.08248977	21.34001939
1789	62.52009434	21.18691567
1790	62.956066	21.03131184
1791	63.39038906	20.8732146
1792	63.82304831	20.71263064
1793	64.25402904	20.54956663
1794	64.68331702	20.38402921
1795	65.11089853	20.21602499
1796	65.5367603	20.04556054
1797	65.96088957	19.87264239
1798	66.38327406	19.69727701
1799	66.80390193	19.51947085
1800	67.22276187	19.33923027
1801	-12.65854452	10.33603781
1802	-12.31596022	10.61235624
1803	-11.97146611	10.8863977
1804	-11.6250586	11.15816225
1805	-11.27673433	11.42764969
1806	-10.92649018	11.69485958
1807	-10.57432328	11.95979119
1808	-10.22023103	12.22244358
1809	-9.864211061	12.48281556
1810	-9.506261307	12.74090568
1811	-9.146379959	12.99671229
1812	-8.784565492	13.25023349
1813	-8.420816672	13.50146717
1814	-8.055132557	13.75041101
1815	-7.687512511	13.99706246
1816	-7.317956202	14.24141878
1817	-6.946463617	14.48347703
1818	-6.573035062	14.72323406
1819	-6.197671172	14.96068653
1820	-5.82037292	15.19583094
1821	-5.441141616	15.42866357
1822	-5.059978922	15.65918055
1823	-4.676886855	15.88737783
1824	-4.291867791	16.1132512
1825	-3.904924476	16.33679628
1826	-3.516060031	16.55800853
1827	-3.125277958	16.77688326
1828	-2.732582144	16.99341565
1829	-2.337976874	17.20760071
1830	-1.941466828	17.41943334
1831	-1.543057098	17.62890828
1832	-1.142753182	17.83602016
1833	-0.740561001	18.04076349
1834	-0.336486897	18.24313265
1835	0.069462357	18.4431219
1836	0.477279552	18.64072543
1837	0.88695704	18.83593728
1838	1.298486726	19.02875142
1839	1.711860064	19.21916173
1840	2.12706805	19.40716198
1841	2.544101222	19.59274587
1842	2.962949649	19.77590703
1843	3.383602932	19.956639
1844	3.806050196	20.13493527
1845	4.230280088	20.31078925
1846	4.656280772	20.48419432
1847	5.084039926	20.65514376
1848	5.513544739	20.82363086
1849	5.944781907	20.98964883
1850	6.37773763	21.15319085
1851	6.812397608	21.31425009
1852	7.248747045	21.47281965
1853	7.686770636	21.62889265
1854	8.126452577	21.78246219
1855	8.567776555	21.93352133
1856	9.010725749	22.08206316
1857	9.455282832	22.22808074
1858	9.901429966	22.37156716
1859	10.3491488	22.51251552
1860	10.79842049	22.6509189
1861	11.24922567	22.78677046
1862	11.70154446	22.92006332
1863	12.15535648	23.05079069
1864	12.61064086	23.17894579
1865	13.06737619	23.30452188
1866	13.52554061	23.42751226
1867	13.98511172	23.54791032
1868	14.44606663	23.66570946
1869	14.90838197	23.78090317
1870	15.37203388	23.893485
1871	15.83699801	24.00344858
1872	16.30324953	24.11078761
1873	16.77076314	24.21549587
1874	17.23951308	24.31756724
1875	17.70947309	24.41699568
1876	18.18061649	24.51377524
1877	18.65291614	24.6079001
1878	19.12634445	24.69936452
1879	19.60087339	24.78816288
1880	20.0764745	24.87428967
1881	20.55311892	24.95773952
1882	21.03077735	25.03850715
1883	21.50942011	25.11658744
1884	21.9890171	25.19197538
1885	22.46953787	25.26466611
1886	22.95095156	25.33465491
1887	23.43322696	25.4019372
1888	23.91633252	25.46650855
1889	24.40023634	25.52836467
1890	24.88490617	25.58750144
1891	25.37030946	25.64391489
1892	25.85641336	25.69760123
1893	26.34318471	25.7485568
1894	26.83059007	25.79677815
1895	27.31859574	25.84226196
1896	27.80716776	25.88500511
1897	28.29627193	25.92500465
1898	28.78587382	25.96225781
1899	29.27593878	25.99676199
1900	29.76643197	26.0285148
1901	30.25731837	26.05751399
1902	30.74856277	26.08375754
1903	31.24012982	26.1072436
1904	31.73198403	26.12797052
1905	32.22408978	26.14593682
1906	32.71641133	26.16114123
1907	33.20891288	26.17358268
1908	33.7015585	26.18326029
1909	34.19431224	26.19017335
1910	34.68713809	26.19432139
1911	35.18	26.1957041
1912	35.67286191	26.19432139
1913	36.16568776	26.19017335
1914	36.6584415	26.18326029
1915	37.15108712	26.17358268
1916	37.64358867	26.16114123
1917	38.13591022	26.14593682
1918	38.62801597	26.12797052
1919	39.11987018	26.1072436
1920	39.61143723	26.08375754
1921	40.10268163	26.05751399
1922	40.59356803	26.0285148
1923	41.08406122	25.99676199
1924	41.57412618	25.96225781
1925	42.06372807	25.92500465
1926	42.55283224	25.88500511
1927	43.04140426	25.84226196
1928	43.52940993	25.79677815
1929	44.01681529	25.7485568
1930	44.50358664	25.69760123
1931	44.98969054	25.64391489
1932	45.47509383	25.58750144
1933	45.95976366	25.52836467
1934	46.44366748	25.46650855
1935	46.92677304	25.4019372
1936	47.40904844	25.33465491
1937	47.89046213	25.26466611
1938	48.3709829	25.19197538
1939	48.85057989	25.11658744
1940	49.32922265	25.03850715
1941	49.80688108	24.95773952
1942	50.2835255	24.87428967
1943	50.75912661	24.78816288
1944	51.23365555	24.69936452
1945	51.70708386	24.6079001
1946	52.17938351	24.51377524
1947	52.65052691	24.41699568
1948	53.12048692	24.31756724
1949	53.58923686	24.21549587
1950	54.05675047	24.11078761
1951	54.52300199	24.00344858
1952	54.98796612	23.893485
1953	55.45161803	23.78090317
1954	55.91393337	23.66570946
1955	56.37488828	23.54791032
1956	56.83445939	23.42751226
1957	57.29262381	23.30452188
1958	57.74935914	23.17894579
1959	58.20464352	23.05079069
1960	58.65845554	22.92006332
1961	59.11077433	22.78677046
1962	59.56157951	22.6509189
1963	60.0108512	22.51251552
1964	60.45857003	22.37156716
1965	60.90471717	22.22808074
1966	61.34927425	22.08206316
1967	61.79222344	21.93352133
1968	62.23354742	21.78246219
1969	62.67322936	21.62889265
1970	63.11125296	21.47281965
1971	63.54760239	21.31425009
1972	63.98226237	21.15319085
1973	64.41521809	20.98964883
1974	64.84645526	20.82363086
1975	65.27596007	20.65514376
1976	65.70371923	20.48419432
1977	66.12971991	20.31078925
1978	66.5539498	20.13493527
1979	66.97639707	19.956639
1980	67.39705035	19.77590703
1981	-12.88680532	10.75206408
1982	-12.54341447	11.02876141
1983	-12.19809304	11.30318893
1984	-11.85083722	11.5753465
1985	-11.50164342	11.8452337
1986	-11.15050832	12.11284988
1987	-10.79742882	12.37819413
1988	-10.4424021	12.64126528
1989	-10.08542559	12.90206193
1990	-9.726497016	13.16058244
1991	-9.365614355	13.41682494
1992	-9.00277588	13.67078734
1993	-8.637980156	13.92246732
1994	-8.271226043	14.17186234
1995	-7.902512708	14.41896966
1996	-7.531839631	14.66378633
1997	-7.159206609	14.90630921
1998	-6.784613765	15.14653493
1999	-6.408061555	15.38445997
2000	-6.029550775	15.62008059
[truncated: 16,360 more rows]
