# Supplementary material for: The ancient cline of haplogroup K implies that the Neolithic transition in Europe was mainly demic
Source: Sci Rep. 2017 Sep 11;7:11229. doi: 10.1038/s41598-017-11629-8 (PMC5594011; doi:10.1038/s41598-017-11629-8)
Supplement: Supplementary file 4 — Program S2 [file 41598_2017_11629_MOESM4_ESM.zip › How to run Program S2.txt]

PROGRAM S2
----------------------------------------------------------------------------------------------------
This program was used to obtain the data in figures S19.

-- Runing the simulations --
1. Build an executable file with a Fortran compiler
2. Set the parameter values in "SimulationParameters.inp". It can be edited with any text editor.
3. Modify, if necessary, the initial genetic conditions in Ras Shamra (site with ID 5512) in "initial_dens.dat".
They are initially set at NDens = 0.422, XDens = 0.578 (used for interbreeding of 0.02). The condition NDens + XDens = 1 must always be met.
4. Run the simulations

-- Simulation output --
1. "Kfraction.txt": Contains information on the population number and %K at the 9 Early Neolithic regions at the date of the genetic data.
2. "results 1gen.txt",...,"results200gen.txt": These files contain information on the geographic coordinates of each cell, as well as the
population numbers of the 6 population groups (male and female HG, N and X) and the %K in each cell at the generation indicated in the file name.
3. "front.dat": Contains information on the geographic coordinates and grid coordinates (in km) for each node, and the generation (1generation = 32yr)
at which farming reaches the cell (computed as the moment where the farming population is >320 individuals, i.e. >10% of the maximum population)
