# Supplementary material for: The ancient cline of haplogroup K implies that the Neolithic transition in Europe was mainly demic
Source: Sci Rep. 2017 Sep 11;7:11229. doi: 10.1038/s41598-017-11629-8 (PMC5594011; doi:10.1038/s41598-017-11629-8)
Supplement: Supplementary file 4 — Program S2 [file 41598_2017_11629_MOESM4_ESM.zip › initial_dens.dat]

Origin at Node= 5512 (Ras Shamra, Syria, PPNB)
ID	HG_Dens		NDens	XDens
1	0.00000000000	0.00	0.00
2	1.00000000000	0.00	0.00
3	1.00000000000	0.00	0.00
4	1.00000000000	0.00	0.00
5	1.00000000000	0.00	0.00
6	1.00000000000	0.00	0.00
7	1.00000000000	0.00	0.00
8	1.00000000000	0.00	0.00
9	1.00000000000	0.00	0.00
10	1.00000000000	0.00	0.00
11	1.00000000000	0.00	0.00
12	1.00000000000	0.00	0.00
13	1.00000000000	0.00	0.00
14	1.00000000000	0.00	0.00
15	1.00000000000	0.00	0.00
16	1.00000000000	0.00	0.00
17	1.00000000000	0.00	0.00
18	1.00000000000	0.00	0.00
19	1.00000000000	0.00	0.00
20	1.00000000000	0.00	0.00
21	1.00000000000	0.00	0.00
22	1.00000000000	0.00	0.00
23	1.00000000000	0.00	0.00
24	1.00000000000	0.00	0.00
25	1.00000000000	0.00	0.00
26	1.00000000000	0.00	0.00
27	1.00000000000	0.00	0.00
28	1.00000000000	0.00	0.00
29	1.00000000000	0.00	0.00
30	1.00000000000	0.00	0.00
31	1.00000000000	0.00	0.00
32	1.00000000000	0.00	0.00
33	1.00000000000	0.00	0.00
34	1.00000000000	0.00	0.00
35	1.00000000000	0.00	0.00
36	1.00000000000	0.00	0.00
37	1.00000000000	0.00	0.00
38	1.00000000000	0.00	0.00
39	1.00000000000	0.00	0.00
40	1.00000000000	0.00	0.00
41	1.00000000000	0.00	0.00
42	1.00000000000	0.00	0.00
43	1.00000000000	0.00	0.00
44	1.00000000000	0.00	0.00
45	1.00000000000	0.00	0.00
46	1.00000000000	0.00	0.00
47	1.00000000000	0.00	0.00
48	1.00000000000	0.00	0.00
49	1.00000000000	0.00	0.00
50	1.00000000000	0.00	0.00
51	1.00000000000	0.00	0.00
52	1.00000000000	0.00	0.00
53	1.00000000000	0.00	0.00
54	1.00000000000	0.00	0.00
55	1.00000000000	0.00	0.00
56	1.00000000000	0.00	0.00
57	1.00000000000	0.00	0.00
58	1.00000000000	0.00	0.00
59	1.00000000000	0.00	0.00
60	1.00000000000	0.00	0.00
61	1.00000000000	0.00	0.00
62	1.00000000000	0.00	0.00
63	1.00000000000	0.00	0.00
64	1.00000000000	0.00	0.00
65	1.00000000000	0.00	0.00
66	1.00000000000	0.00	0.00
67	1.00000000000	0.00	0.00
68	1.00000000000	0.00	0.00
69	1.00000000000	0.00	0.00
70	1.00000000000	0.00	0.00
71	1.00000000000	0.00	0.00
72	1.00000000000	0.00	0.00
73	1.00000000000	0.00	0.00
74	1.00000000000	0.00	0.00
75	1.00000000000	0.00	0.00
76	1.00000000000	0.00	0.00
77	1.00000000000	0.00	0.00
78	1.00000000000	0.00	0.00
79	1.00000000000	0.00	0.00
80	1.00000000000	0.00	0.00
81	1.00000000000	0.00	0.00
82	1.00000000000	0.00	0.00
83	1.00000000000	0.00	0.00
84	1.00000000000	0.00	0.00
85	1.00000000000	0.00	0.00
86	1.00000000000	0.00	0.00
87	1.00000000000	0.00	0.00
88	1.00000000000	0.00	0.00
89	1.00000000000	0.00	0.00
90	1.00000000000	0.00	0.00
91	1.00000000000	0.00	0.00
92	1.00000000000	0.00	0.00
93	1.00000000000	0.00	0.00
94	1.00000000000	0.00	0.00
95	1.00000000000	0.00	0.00
96	1.00000000000	0.00	0.00
97	1.00000000000	0.00	0.00
98	1.00000000000	0.00	0.00
99	1.00000000000	0.00	0.00
100	1.00000000000	0.00	0.00
101	1.00000000000	0.00	0.00
102	1.00000000000	0.00	0.00
103	1.00000000000	0.00	0.00
104	1.00000000000	0.00	0.00
105	1.00000000000	0.00	0.00
106	1.00000000000	0.00	0.00
107	1.00000000000	0.00	0.00
108	1.00000000000	0.00	0.00
109	1.00000000000	0.00	0.00
110	1.00000000000	0.00	0.00
111	1.00000000000	0.00	0.00
112	1.00000000000	0.00	0.00
113	1.00000000000	0.00	0.00
114	1.00000000000	0.00	0.00
115	0.00000000000	0.00	0.00
116	0.00000000000	0.00	0.00
117	0.00000000000	0.00	0.00
118	0.00000000000	0.00	0.00
119	0.00000000000	0.00	0.00
120	1.00000000000	0.00	0.00
121	1.00000000000	0.00	0.00
122	1.00000000000	0.00	0.00
123	1.00000000000	0.00	0.00
124	1.00000000000	0.00	0.00
125	1.00000000000	0.00	0.00
126	1.00000000000	0.00	0.00
127	1.00000000000	0.00	0.00
128	1.00000000000	0.00	0.00
129	1.00000000000	0.00	0.00
130	1.00000000000	0.00	0.00
131	1.00000000000	0.00	0.00
132	1.00000000000	0.00	0.00
133	1.00000000000	0.00	0.00
134	1.00000000000	0.00	0.00
135	1.00000000000	0.00	0.00
136	1.00000000000	0.00	0.00
137	1.00000000000	0.00	0.00
138	1.00000000000	0.00	0.00
139	1.00000000000	0.00	0.00
140	1.00000000000	0.00	0.00
141	1.00000000000	0.00	0.00
142	1.00000000000	0.00	0.00
143	1.00000000000	0.00	0.00
144	1.00000000000	0.00	0.00
145	1.00000000000	0.00	0.00
146	1.00000000000	0.00	0.00
147	1.00000000000	0.00	0.00
148	1.00000000000	0.00	0.00
149	1.00000000000	0.00	0.00
150	1.00000000000	0.00	0.00
151	1.00000000000	0.00	0.00
152	1.00000000000	0.00	0.00
153	1.00000000000	0.00	0.00
154	1.00000000000	0.00	0.00
155	1.00000000000	0.00	0.00
156	1.00000000000	0.00	0.00
157	1.00000000000	0.00	0.00
158	1.00000000000	0.00	0.00
159	0.00000000000	0.00	0.00
160	0.00000000000	0.00	0.00
161	0.00000000000	0.00	0.00
162	0.00000000000	0.00	0.00
163	0.00000000000	0.00	0.00
164	0.00000000000	0.00	0.00
165	0.00000000000	0.00	0.00
166	0.00000000000	0.00	0.00
167	0.00000000000	0.00	0.00
168	0.00000000000	0.00	0.00
169	0.00000000000	0.00	0.00
170	0.00000000000	0.00	0.00
171	0.00000000000	0.00	0.00
172	0.00000000000	0.00	0.00
173	0.00000000000	0.00	0.00
174	0.00000000000	0.00	0.00
175	0.00000000000	0.00	0.00
176	0.00000000000	0.00	0.00
177	0.00000000000	0.00	0.00
178	0.00000000000	0.00	0.00
179	0.00000000000	0.00	0.00
180	0.00000000000	0.00	0.00
181	1.00000000000	0.00	0.00
182	1.00000000000	0.00	0.00
183	1.00000000000	0.00	0.00
184	1.00000000000	0.00	0.00
185	1.00000000000	0.00	0.00
186	1.00000000000	0.00	0.00
187	1.00000000000	0.00	0.00
188	1.00000000000	0.00	0.00
189	1.00000000000	0.00	0.00
190	1.00000000000	0.00	0.00
191	1.00000000000	0.00	0.00
192	1.00000000000	0.00	0.00
193	1.00000000000	0.00	0.00
194	1.00000000000	0.00	0.00
195	1.00000000000	0.00	0.00
196	1.00000000000	0.00	0.00
197	1.00000000000	0.00	0.00
198	1.00000000000	0.00	0.00
199	1.00000000000	0.00	0.00
200	1.00000000000	0.00	0.00
201	1.00000000000	0.00	0.00
202	1.00000000000	0.00	0.00
203	1.00000000000	0.00	0.00
204	1.00000000000	0.00	0.00
205	1.00000000000	0.00	0.00
206	1.00000000000	0.00	0.00
207	1.00000000000	0.00	0.00
208	1.00000000000	0.00	0.00
209	1.00000000000	0.00	0.00
210	1.00000000000	0.00	0.00
211	1.00000000000	0.00	0.00
212	1.00000000000	0.00	0.00
213	1.00000000000	0.00	0.00
214	1.00000000000	0.00	0.00
215	1.00000000000	0.00	0.00
216	1.00000000000	0.00	0.00
217	1.00000000000	0.00	0.00
218	1.00000000000	0.00	0.00
219	1.00000000000	0.00	0.00
220	1.00000000000	0.00	0.00
221	1.00000000000	0.00	0.00
222	1.00000000000	0.00	0.00
223	1.00000000000	0.00	0.00
224	1.00000000000	0.00	0.00
225	1.00000000000	0.00	0.00
226	1.00000000000	0.00	0.00
227	1.00000000000	0.00	0.00
228	1.00000000000	0.00	0.00
229	1.00000000000	0.00	0.00
230	1.00000000000	0.00	0.00
231	1.00000000000	0.00	0.00
232	1.00000000000	0.00	0.00
233	1.00000000000	0.00	0.00
234	1.00000000000	0.00	0.00
235	1.00000000000	0.00	0.00
236	1.00000000000	0.00	0.00
237	1.00000000000	0.00	0.00
238	1.00000000000	0.00	0.00
239	1.00000000000	0.00	0.00
240	1.00000000000	0.00	0.00
241	1.00000000000	0.00	0.00
242	1.00000000000	0.00	0.00
243	1.00000000000	0.00	0.00
244	1.00000000000	0.00	0.00
245	1.00000000000	0.00	0.00
246	1.00000000000	0.00	0.00
247	1.00000000000	0.00	0.00
248	1.00000000000	0.00	0.00
249	1.00000000000	0.00	0.00
250	1.00000000000	0.00	0.00
251	1.00000000000	0.00	0.00
252	1.00000000000	0.00	0.00
253	1.00000000000	0.00	0.00
254	1.00000000000	0.00	0.00
255	1.00000000000	0.00	0.00
256	1.00000000000	0.00	0.00
257	1.00000000000	0.00	0.00
258	1.00000000000	0.00	0.00
259	1.00000000000	0.00	0.00
260	1.00000000000	0.00	0.00
261	1.00000000000	0.00	0.00
262	1.00000000000	0.00	0.00
263	1.00000000000	0.00	0.00
264	1.00000000000	0.00	0.00
265	1.00000000000	0.00	0.00
266	1.00000000000	0.00	0.00
267	1.00000000000	0.00	0.00
268	1.00000000000	0.00	0.00
269	1.00000000000	0.00	0.00
270	1.00000000000	0.00	0.00
271	1.00000000000	0.00	0.00
272	1.00000000000	0.00	0.00
273	1.00000000000	0.00	0.00
274	1.00000000000	0.00	0.00
275	1.00000000000	0.00	0.00
276	1.00000000000	0.00	0.00
277	1.00000000000	0.00	0.00
278	1.00000000000	0.00	0.00
279	1.00000000000	0.00	0.00
280	1.00000000000	0.00	0.00
281	1.00000000000	0.00	0.00
282	1.00000000000	0.00	0.00
283	1.00000000000	0.00	0.00
284	1.00000000000	0.00	0.00
285	1.00000000000	0.00	0.00
286	1.00000000000	0.00	0.00
287	1.00000000000	0.00	0.00
288	1.00000000000	0.00	0.00
289	1.00000000000	0.00	0.00
290	1.00000000000	0.00	0.00
291	1.00000000000	0.00	0.00
292	1.00000000000	0.00	0.00
293	1.00000000000	0.00	0.00
294	1.00000000000	0.00	0.00
295	0.00000000000	0.00	0.00
296	0.00000000000	0.00	0.00
297	0.00000000000	0.00	0.00
298	0.00000000000	0.00	0.00
299	0.00000000000	0.00	0.00
300	1.00000000000	0.00	0.00
301	1.00000000000	0.00	0.00
302	1.00000000000	0.00	0.00
303	1.00000000000	0.00	0.00
304	1.00000000000	0.00	0.00
305	1.00000000000	0.00	0.00
306	1.00000000000	0.00	0.00
307	1.00000000000	0.00	0.00
308	1.00000000000	0.00	0.00
309	1.00000000000	0.00	0.00
310	1.00000000000	0.00	0.00
311	1.00000000000	0.00	0.00
312	1.00000000000	0.00	0.00
313	1.00000000000	0.00	0.00
314	1.00000000000	0.00	0.00
315	1.00000000000	0.00	0.00
316	1.00000000000	0.00	0.00
317	1.00000000000	0.00	0.00
318	1.00000000000	0.00	0.00
319	1.00000000000	0.00	0.00
320	1.00000000000	0.00	0.00
321	1.00000000000	0.00	0.00
322	1.00000000000	0.00	0.00
323	1.00000000000	0.00	0.00
324	1.00000000000	0.00	0.00
325	1.00000000000	0.00	0.00
326	1.00000000000	0.00	0.00
327	1.00000000000	0.00	0.00
328	1.00000000000	0.00	0.00
329	1.00000000000	0.00	0.00
330	1.00000000000	0.00	0.00
331	1.00000000000	0.00	0.00
332	1.00000000000	0.00	0.00
333	1.00000000000	0.00	0.00
334	1.00000000000	0.00	0.00
335	1.00000000000	0.00	0.00
336	1.00000000000	0.00	0.00
337	1.00000000000	0.00	0.00
338	1.00000000000	0.00	0.00
339	1.00000000000	0.00	0.00
340	0.00000000000	0.00	0.00
341	0.00000000000	0.00	0.00
342	0.00000000000	0.00	0.00
343	0.00000000000	0.00	0.00
344	0.00000000000	0.00	0.00
345	0.00000000000	0.00	0.00
346	0.00000000000	0.00	0.00
347	0.00000000000	0.00	0.00
348	0.00000000000	0.00	0.00
349	0.00000000000	0.00	0.00
350	0.00000000000	0.00	0.00
351	0.00000000000	0.00	0.00
352	0.00000000000	0.00	0.00
353	0.00000000000	0.00	0.00
354	0.00000000000	0.00	0.00
355	0.00000000000	0.00	0.00
356	0.00000000000	0.00	0.00
357	0.00000000000	0.00	0.00
358	0.00000000000	0.00	0.00
359	0.00000000000	0.00	0.00
360	0.00000000000	0.00	0.00
361	1.00000000000	0.00	0.00
362	1.00000000000	0.00	0.00
363	1.00000000000	0.00	0.00
364	1.00000000000	0.00	0.00
365	1.00000000000	0.00	0.00
366	1.00000000000	0.00	0.00
367	1.00000000000	0.00	0.00
368	1.00000000000	0.00	0.00
369	1.00000000000	0.00	0.00
370	1.00000000000	0.00	0.00
371	1.00000000000	0.00	0.00
372	1.00000000000	0.00	0.00
373	1.00000000000	0.00	0.00
374	1.00000000000	0.00	0.00
375	1.00000000000	0.00	0.00
376	1.00000000000	0.00	0.00
377	1.00000000000	0.00	0.00
378	1.00000000000	0.00	0.00
379	1.00000000000	0.00	0.00
380	1.00000000000	0.00	0.00
381	1.00000000000	0.00	0.00
382	1.00000000000	0.00	0.00
383	1.00000000000	0.00	0.00
384	1.00000000000	0.00	0.00
385	1.00000000000	0.00	0.00
386	1.00000000000	0.00	0.00
387	1.00000000000	0.00	0.00
388	1.00000000000	0.00	0.00
389	1.00000000000	0.00	0.00
390	1.00000000000	0.00	0.00
391	1.00000000000	0.00	0.00
392	1.00000000000	0.00	0.00
393	1.00000000000	0.00	0.00
394	1.00000000000	0.00	0.00
395	1.00000000000	0.00	0.00
396	1.00000000000	0.00	0.00
397	1.00000000000	0.00	0.00
398	1.00000000000	0.00	0.00
399	1.00000000000	0.00	0.00
400	1.00000000000	0.00	0.00
401	1.00000000000	0.00	0.00
402	1.00000000000	0.00	0.00
403	1.00000000000	0.00	0.00
404	1.00000000000	0.00	0.00
405	1.00000000000	0.00	0.00
406	1.00000000000	0.00	0.00
407	1.00000000000	0.00	0.00
408	1.00000000000	0.00	0.00
409	1.00000000000	0.00	0.00
410	1.00000000000	0.00	0.00
411	1.00000000000	0.00	0.00
412	1.00000000000	0.00	0.00
413	1.00000000000	0.00	0.00
414	1.00000000000	0.00	0.00
415	1.00000000000	0.00	0.00
416	1.00000000000	0.00	0.00
417	1.00000000000	0.00	0.00
418	1.00000000000	0.00	0.00
419	1.00000000000	0.00	0.00
420	1.00000000000	0.00	0.00
421	1.00000000000	0.00	0.00
422	1.00000000000	0.00	0.00
423	1.00000000000	0.00	0.00
424	1.00000000000	0.00	0.00
425	1.00000000000	0.00	0.00
426	1.00000000000	0.00	0.00
427	1.00000000000	0.00	0.00
428	1.00000000000	0.00	0.00
429	1.00000000000	0.00	0.00
430	1.00000000000	0.00	0.00
431	1.00000000000	0.00	0.00
432	1.00000000000	0.00	0.00
433	1.00000000000	0.00	0.00
434	1.00000000000	0.00	0.00
435	1.00000000000	0.00	0.00
436	1.00000000000	0.00	0.00
437	1.00000000000	0.00	0.00
438	1.00000000000	0.00	0.00
439	1.00000000000	0.00	0.00
440	1.00000000000	0.00	0.00
441	1.00000000000	0.00	0.00
442	1.00000000000	0.00	0.00
443	1.00000000000	0.00	0.00
444	1.00000000000	0.00	0.00
445	1.00000000000	0.00	0.00
446	1.00000000000	0.00	0.00
447	1.00000000000	0.00	0.00
448	1.00000000000	0.00	0.00
449	1.00000000000	0.00	0.00
450	1.00000000000	0.00	0.00
451	1.00000000000	0.00	0.00
452	1.00000000000	0.00	0.00
453	1.00000000000	0.00	0.00
454	1.00000000000	0.00	0.00
455	1.00000000000	0.00	0.00
456	1.00000000000	0.00	0.00
457	1.00000000000	0.00	0.00
458	1.00000000000	0.00	0.00
459	1.00000000000	0.00	0.00
460	1.00000000000	0.00	0.00
461	1.00000000000	0.00	0.00
462	1.00000000000	0.00	0.00
463	1.00000000000	0.00	0.00
464	1.00000000000	0.00	0.00
465	1.00000000000	0.00	0.00
466	1.00000000000	0.00	0.00
467	1.00000000000	0.00	0.00
468	1.00000000000	0.00	0.00
469	1.00000000000	0.00	0.00
470	1.00000000000	0.00	0.00
471	1.00000000000	0.00	0.00
472	1.00000000000	0.00	0.00
473	1.00000000000	0.00	0.00
474	0.00000000000	0.00	0.00
475	0.00000000000	0.00	0.00
476	0.00000000000	0.00	0.00
477	0.00000000000	0.00	0.00
478	0.00000000000	0.00	0.00
479	0.00000000000	0.00	0.00
480	1.00000000000	0.00	0.00
481	1.00000000000	0.00	0.00
482	1.00000000000	0.00	0.00
483	1.00000000000	0.00	0.00
484	1.00000000000	0.00	0.00
485	1.00000000000	0.00	0.00
486	1.00000000000	0.00	0.00
487	1.00000000000	0.00	0.00
488	1.00000000000	0.00	0.00
489	1.00000000000	0.00	0.00
490	1.00000000000	0.00	0.00
491	1.00000000000	0.00	0.00
492	1.00000000000	0.00	0.00
493	1.00000000000	0.00	0.00
494	1.00000000000	0.00	0.00
495	1.00000000000	0.00	0.00
496	1.00000000000	0.00	0.00
497	1.00000000000	0.00	0.00
498	1.00000000000	0.00	0.00
499	1.00000000000	0.00	0.00
500	1.00000000000	0.00	0.00
501	1.00000000000	0.00	0.00
502	1.00000000000	0.00	0.00
503	1.00000000000	0.00	0.00
504	1.00000000000	0.00	0.00
505	1.00000000000	0.00	0.00
506	1.00000000000	0.00	0.00
507	1.00000000000	0.00	0.00
508	1.00000000000	0.00	0.00
509	1.00000000000	0.00	0.00
510	1.00000000000	0.00	0.00
511	1.00000000000	0.00	0.00
512	1.00000000000	0.00	0.00
513	1.00000000000	0.00	0.00
514	1.00000000000	0.00	0.00
515	1.00000000000	0.00	0.00
516	1.00000000000	0.00	0.00
517	1.00000000000	0.00	0.00
518	1.00000000000	0.00	0.00
519	1.00000000000	0.00	0.00
520	1.00000000000	0.00	0.00
521	0.00000000000	0.00	0.00
522	0.00000000000	0.00	0.00
523	0.00000000000	0.00	0.00
524	0.00000000000	0.00	0.00
525	0.00000000000	0.00	0.00
526	0.00000000000	0.00	0.00
527	0.00000000000	0.00	0.00
528	0.00000000000	0.00	0.00
529	0.00000000000	0.00	0.00
530	0.00000000000	0.00	0.00
531	0.00000000000	0.00	0.00
532	0.00000000000	0.00	0.00
533	0.00000000000	0.00	0.00
534	0.00000000000	0.00	0.00
535	0.00000000000	0.00	0.00
536	0.00000000000	0.00	0.00
537	0.00000000000	0.00	0.00
538	0.00000000000	0.00	0.00
539	0.00000000000	0.00	0.00
540	0.00000000000	0.00	0.00
541	1.00000000000	0.00	0.00
542	1.00000000000	0.00	0.00
543	1.00000000000	0.00	0.00
544	1.00000000000	0.00	0.00
545	1.00000000000	0.00	0.00
546	1.00000000000	0.00	0.00
547	1.00000000000	0.00	0.00
548	1.00000000000	0.00	0.00
549	1.00000000000	0.00	0.00
550	1.00000000000	0.00	0.00
551	1.00000000000	0.00	0.00
552	1.00000000000	0.00	0.00
553	1.00000000000	0.00	0.00
554	1.00000000000	0.00	0.00
555	1.00000000000	0.00	0.00
556	1.00000000000	0.00	0.00
557	1.00000000000	0.00	0.00
558	1.00000000000	0.00	0.00
559	1.00000000000	0.00	0.00
560	1.00000000000	0.00	0.00
561	1.00000000000	0.00	0.00
562	1.00000000000	0.00	0.00
563	1.00000000000	0.00	0.00
564	1.00000000000	0.00	0.00
565	1.00000000000	0.00	0.00
566	1.00000000000	0.00	0.00
567	1.00000000000	0.00	0.00
568	1.00000000000	0.00	0.00
569	1.00000000000	0.00	0.00
570	1.00000000000	0.00	0.00
571	1.00000000000	0.00	0.00
572	1.00000000000	0.00	0.00
573	1.00000000000	0.00	0.00
574	1.00000000000	0.00	0.00
575	1.00000000000	0.00	0.00
576	1.00000000000	0.00	0.00
577	1.00000000000	0.00	0.00
578	1.00000000000	0.00	0.00
579	1.00000000000	0.00	0.00
580	1.00000000000	0.00	0.00
581	1.00000000000	0.00	0.00
582	1.00000000000	0.00	0.00
583	1.00000000000	0.00	0.00
584	1.00000000000	0.00	0.00
585	1.00000000000	0.00	0.00
586	1.00000000000	0.00	0.00
587	1.00000000000	0.00	0.00
588	1.00000000000	0.00	0.00
589	1.00000000000	0.00	0.00
590	1.00000000000	0.00	0.00
591	1.00000000000	0.00	0.00
592	1.00000000000	0.00	0.00
593	1.00000000000	0.00	0.00
594	1.00000000000	0.00	0.00
595	1.00000000000	0.00	0.00
596	1.00000000000	0.00	0.00
597	1.00000000000	0.00	0.00
598	1.00000000000	0.00	0.00
599	1.00000000000	0.00	0.00
600	1.00000000000	0.00	0.00
601	1.00000000000	0.00	0.00
602	1.00000000000	0.00	0.00
603	1.00000000000	0.00	0.00
604	1.00000000000	0.00	0.00
605	1.00000000000	0.00	0.00
606	1.00000000000	0.00	0.00
607	1.00000000000	0.00	0.00
608	1.00000000000	0.00	0.00
609	1.00000000000	0.00	0.00
610	1.00000000000	0.00	0.00
611	1.00000000000	0.00	0.00
612	1.00000000000	0.00	0.00
613	1.00000000000	0.00	0.00
614	1.00000000000	0.00	0.00
615	1.00000000000	0.00	0.00
616	1.00000000000	0.00	0.00
617	1.00000000000	0.00	0.00
618	1.00000000000	0.00	0.00
619	1.00000000000	0.00	0.00
620	1.00000000000	0.00	0.00
621	1.00000000000	0.00	0.00
622	1.00000000000	0.00	0.00
623	1.00000000000	0.00	0.00
624	1.00000000000	0.00	0.00
625	1.00000000000	0.00	0.00
626	1.00000000000	0.00	0.00
627	1.00000000000	0.00	0.00
628	1.00000000000	0.00	0.00
629	1.00000000000	0.00	0.00
630	1.00000000000	0.00	0.00
631	1.00000000000	0.00	0.00
632	1.00000000000	0.00	0.00
633	1.00000000000	0.00	0.00
634	1.00000000000	0.00	0.00
635	1.00000000000	0.00	0.00
636	1.00000000000	0.00	0.00
637	1.00000000000	0.00	0.00
638	1.00000000000	0.00	0.00
639	1.00000000000	0.00	0.00
640	1.00000000000	0.00	0.00
641	1.00000000000	0.00	0.00
642	1.00000000000	0.00	0.00
643	1.00000000000	0.00	0.00
644	1.00000000000	0.00	0.00
645	1.00000000000	0.00	0.00
646	1.00000000000	0.00	0.00
647	1.00000000000	0.00	0.00
648	1.00000000000	0.00	0.00
649	1.00000000000	0.00	0.00
650	1.00000000000	0.00	0.00
651	1.00000000000	0.00	0.00
652	1.00000000000	0.00	0.00
653	0.00000000000	0.00	0.00
654	0.00000000000	0.00	0.00
655	0.00000000000	0.00	0.00
656	0.00000000000	0.00	0.00
657	0.00000000000	0.00	0.00
658	0.00000000000	0.00	0.00
659	0.00000000000	0.00	0.00
660	1.00000000000	0.00	0.00
661	1.00000000000	0.00	0.00
662	1.00000000000	0.00	0.00
663	1.00000000000	0.00	0.00
664	1.00000000000	0.00	0.00
665	1.00000000000	0.00	0.00
666	1.00000000000	0.00	0.00
667	1.00000000000	0.00	0.00
668	1.00000000000	0.00	0.00
669	1.00000000000	0.00	0.00
670	1.00000000000	0.00	0.00
671	1.00000000000	0.00	0.00
672	1.00000000000	0.00	0.00
673	1.00000000000	0.00	0.00
674	1.00000000000	0.00	0.00
675	1.00000000000	0.00	0.00
676	1.00000000000	0.00	0.00
677	1.00000000000	0.00	0.00
678	1.00000000000	0.00	0.00
679	1.00000000000	0.00	0.00
680	1.00000000000	0.00	0.00
681	1.00000000000	0.00	0.00
682	1.00000000000	0.00	0.00
683	1.00000000000	0.00	0.00
684	1.00000000000	0.00	0.00
685	1.00000000000	0.00	0.00
686	1.00000000000	0.00	0.00
687	1.00000000000	0.00	0.00
688	1.00000000000	0.00	0.00
689	1.00000000000	0.00	0.00
690	1.00000000000	0.00	0.00
691	1.00000000000	0.00	0.00
692	1.00000000000	0.00	0.00
693	1.00000000000	0.00	0.00
694	1.00000000000	0.00	0.00
695	1.00000000000	0.00	0.00
696	1.00000000000	0.00	0.00
697	1.00000000000	0.00	0.00
698	1.00000000000	0.00	0.00
699	1.00000000000	0.00	0.00
700	0.00000000000	0.00	0.00
701	0.00000000000	0.00	0.00
702	0.00000000000	0.00	0.00
703	0.00000000000	0.00	0.00
704	0.00000000000	0.00	0.00
705	0.00000000000	0.00	0.00
706	0.00000000000	0.00	0.00
707	0.00000000000	0.00	0.00
708	0.00000000000	0.00	0.00
709	0.00000000000	0.00	0.00
710	0.00000000000	0.00	0.00
711	0.00000000000	0.00	0.00
712	0.00000000000	0.00	0.00
713	0.00000000000	0.00	0.00
714	0.00000000000	0.00	0.00
715	0.00000000000	0.00	0.00
716	0.00000000000	0.00	0.00
717	0.00000000000	0.00	0.00
718	0.00000000000	0.00	0.00
719	0.00000000000	0.00	0.00
720	0.00000000000	0.00	0.00
721	1.00000000000	0.00	0.00
722	1.00000000000	0.00	0.00
723	1.00000000000	0.00	0.00
724	1.00000000000	0.00	0.00
725	1.00000000000	0.00	0.00
726	1.00000000000	0.00	0.00
727	1.00000000000	0.00	0.00
728	1.00000000000	0.00	0.00
729	1.00000000000	0.00	0.00
730	1.00000000000	0.00	0.00
731	1.00000000000	0.00	0.00
732	1.00000000000	0.00	0.00
733	1.00000000000	0.00	0.00
734	1.00000000000	0.00	0.00
735	1.00000000000	0.00	0.00
736	1.00000000000	0.00	0.00
737	1.00000000000	0.00	0.00
738	1.00000000000	0.00	0.00
739	1.00000000000	0.00	0.00
740	1.00000000000	0.00	0.00
741	1.00000000000	0.00	0.00
742	1.00000000000	0.00	0.00
743	1.00000000000	0.00	0.00
744	1.00000000000	0.00	0.00
745	1.00000000000	0.00	0.00
746	1.00000000000	0.00	0.00
747	1.00000000000	0.00	0.00
748	1.00000000000	0.00	0.00
749	1.00000000000	0.00	0.00
750	1.00000000000	0.00	0.00
751	1.00000000000	0.00	0.00
752	1.00000000000	0.00	0.00
753	1.00000000000	0.00	0.00
754	1.00000000000	0.00	0.00
755	1.00000000000	0.00	0.00
756	1.00000000000	0.00	0.00
757	1.00000000000	0.00	0.00
758	1.00000000000	0.00	0.00
759	1.00000000000	0.00	0.00
760	1.00000000000	0.00	0.00
761	1.00000000000	0.00	0.00
762	1.00000000000	0.00	0.00
763	1.00000000000	0.00	0.00
764	1.00000000000	0.00	0.00
765	1.00000000000	0.00	0.00
766	1.00000000000	0.00	0.00
767	1.00000000000	0.00	0.00
768	1.00000000000	0.00	0.00
769	1.00000000000	0.00	0.00
770	1.00000000000	0.00	0.00
771	1.00000000000	0.00	0.00
772	1.00000000000	0.00	0.00
773	1.00000000000	0.00	0.00
774	1.00000000000	0.00	0.00
775	1.00000000000	0.00	0.00
776	1.00000000000	0.00	0.00
777	1.00000000000	0.00	0.00
778	1.00000000000	0.00	0.00
779	1.00000000000	0.00	0.00
780	1.00000000000	0.00	0.00
781	1.00000000000	0.00	0.00
782	1.00000000000	0.00	0.00
783	1.00000000000	0.00	0.00
784	1.00000000000	0.00	0.00
785	1.00000000000	0.00	0.00
786	1.00000000000	0.00	0.00
787	1.00000000000	0.00	0.00
788	1.00000000000	0.00	0.00
789	1.00000000000	0.00	0.00
790	1.00000000000	0.00	0.00
791	1.00000000000	0.00	0.00
792	1.00000000000	0.00	0.00
793	1.00000000000	0.00	0.00
794	1.00000000000	0.00	0.00
795	1.00000000000	0.00	0.00
796	1.00000000000	0.00	0.00
797	1.00000000000	0.00	0.00
798	1.00000000000	0.00	0.00
799	1.00000000000	0.00	0.00
800	1.00000000000	0.00	0.00
801	1.00000000000	0.00	0.00
802	1.00000000000	0.00	0.00
803	1.00000000000	0.00	0.00
804	1.00000000000	0.00	0.00
805	1.00000000000	0.00	0.00
806	1.00000000000	0.00	0.00
807	1.00000000000	0.00	0.00
808	1.00000000000	0.00	0.00
809	1.00000000000	0.00	0.00
810	1.00000000000	0.00	0.00
811	1.00000000000	0.00	0.00
812	1.00000000000	0.00	0.00
813	1.00000000000	0.00	0.00
814	1.00000000000	0.00	0.00
815	1.00000000000	0.00	0.00
816	1.00000000000	0.00	0.00
817	1.00000000000	0.00	0.00
818	1.00000000000	0.00	0.00
819	1.00000000000	0.00	0.00
820	1.00000000000	0.00	0.00
821	1.00000000000	0.00	0.00
822	1.00000000000	0.00	0.00
823	1.00000000000	0.00	0.00
824	1.00000000000	0.00	0.00
825	1.00000000000	0.00	0.00
826	1.00000000000	0.00	0.00
827	1.00000000000	0.00	0.00
828	1.00000000000	0.00	0.00
829	1.00000000000	0.00	0.00
830	1.00000000000	0.00	0.00
831	1.00000000000	0.00	0.00
832	0.00000000000	0.00	0.00
833	0.00000000000	0.00	0.00
834	0.00000000000	0.00	0.00
835	0.00000000000	0.00	0.00
836	0.00000000000	0.00	0.00
837	0.00000000000	0.00	0.00
838	0.00000000000	0.00	0.00
839	1.00000000000	0.00	0.00
840	1.00000000000	0.00	0.00
841	1.00000000000	0.00	0.00
842	1.00000000000	0.00	0.00
843	1.00000000000	0.00	0.00
844	1.00000000000	0.00	0.00
845	1.00000000000	0.00	0.00
846	1.00000000000	0.00	0.00
847	1.00000000000	0.00	0.00
848	1.00000000000	0.00	0.00
849	1.00000000000	0.00	0.00
850	1.00000000000	0.00	0.00
851	1.00000000000	0.00	0.00
852	1.00000000000	0.00	0.00
853	1.00000000000	0.00	0.00
854	1.00000000000	0.00	0.00
855	1.00000000000	0.00	0.00
856	1.00000000000	0.00	0.00
857	1.00000000000	0.00	0.00
858	1.00000000000	0.00	0.00
859	1.00000000000	0.00	0.00
860	1.00000000000	0.00	0.00
861	1.00000000000	0.00	0.00
862	1.00000000000	0.00	0.00
863	1.00000000000	0.00	0.00
864	1.00000000000	0.00	0.00
865	1.00000000000	0.00	0.00
866	1.00000000000	0.00	0.00
867	1.00000000000	0.00	0.00
868	1.00000000000	0.00	0.00
869	1.00000000000	0.00	0.00
870	1.00000000000	0.00	0.00
871	1.00000000000	0.00	0.00
872	1.00000000000	0.00	0.00
873	1.00000000000	0.00	0.00
874	1.00000000000	0.00	0.00
875	1.00000000000	0.00	0.00
876	1.00000000000	0.00	0.00
877	1.00000000000	0.00	0.00
878	1.00000000000	0.00	0.00
879	1.00000000000	0.00	0.00
880	0.00000000000	0.00	0.00
881	0.00000000000	0.00	0.00
882	0.00000000000	0.00	0.00
883	0.00000000000	0.00	0.00
884	0.00000000000	0.00	0.00
885	0.00000000000	0.00	0.00
886	0.00000000000	0.00	0.00
887	0.00000000000	0.00	0.00
888	0.00000000000	0.00	0.00
889	0.00000000000	0.00	0.00
890	0.00000000000	0.00	0.00
891	0.00000000000	0.00	0.00
892	0.00000000000	0.00	0.00
893	0.00000000000	0.00	0.00
894	0.00000000000	0.00	0.00
895	0.00000000000	0.00	0.00
896	0.00000000000	0.00	0.00
897	0.00000000000	0.00	0.00
898	0.00000000000	0.00	0.00
899	0.00000000000	0.00	0.00
900	0.00000000000	0.00	0.00
901	1.00000000000	0.00	0.00
902	1.00000000000	0.00	0.00
903	1.00000000000	0.00	0.00
904	1.00000000000	0.00	0.00
905	1.00000000000	0.00	0.00
906	1.00000000000	0.00	0.00
907	1.00000000000	0.00	0.00
908	1.00000000000	0.00	0.00
909	1.00000000000	0.00	0.00
910	1.00000000000	0.00	0.00
911	1.00000000000	0.00	0.00
912	1.00000000000	0.00	0.00
913	1.00000000000	0.00	0.00
914	1.00000000000	0.00	0.00
915	1.00000000000	0.00	0.00
916	1.00000000000	0.00	0.00
917	1.00000000000	0.00	0.00
918	1.00000000000	0.00	0.00
919	1.00000000000	0.00	0.00
920	1.00000000000	0.00	0.00
921	1.00000000000	0.00	0.00
922	1.00000000000	0.00	0.00
923	1.00000000000	0.00	0.00
924	1.00000000000	0.00	0.00
925	1.00000000000	0.00	0.00
926	1.00000000000	0.00	0.00
927	1.00000000000	0.00	0.00
928	1.00000000000	0.00	0.00
929	1.00000000000	0.00	0.00
930	1.00000000000	0.00	0.00
931	1.00000000000	0.00	0.00
932	1.00000000000	0.00	0.00
933	1.00000000000	0.00	0.00
934	1.00000000000	0.00	0.00
935	1.00000000000	0.00	0.00
936	1.00000000000	0.00	0.00
937	1.00000000000	0.00	0.00
938	1.00000000000	0.00	0.00
939	1.00000000000	0.00	0.00
940	1.00000000000	0.00	0.00
941	1.00000000000	0.00	0.00
942	1.00000000000	0.00	0.00
943	1.00000000000	0.00	0.00
944	1.00000000000	0.00	0.00
945	1.00000000000	0.00	0.00
946	1.00000000000	0.00	0.00
947	1.00000000000	0.00	0.00
948	1.00000000000	0.00	0.00
949	1.00000000000	0.00	0.00
950	1.00000000000	0.00	0.00
951	1.00000000000	0.00	0.00
952	1.00000000000	0.00	0.00
953	1.00000000000	0.00	0.00
954	1.00000000000	0.00	0.00
955	1.00000000000	0.00	0.00
956	1.00000000000	0.00	0.00
957	1.00000000000	0.00	0.00
958	1.00000000000	0.00	0.00
959	1.00000000000	0.00	0.00
960	1.00000000000	0.00	0.00
961	1.00000000000	0.00	0.00
962	1.00000000000	0.00	0.00
963	1.00000000000	0.00	0.00
964	1.00000000000	0.00	0.00
965	1.00000000000	0.00	0.00
966	1.00000000000	0.00	0.00
967	1.00000000000	0.00	0.00
968	1.00000000000	0.00	0.00
969	1.00000000000	0.00	0.00
970	1.00000000000	0.00	0.00
971	1.00000000000	0.00	0.00
972	1.00000000000	0.00	0.00
973	1.00000000000	0.00	0.00
974	1.00000000000	0.00	0.00
975	1.00000000000	0.00	0.00
976	1.00000000000	0.00	0.00
977	1.00000000000	0.00	0.00
978	1.00000000000	0.00	0.00
979	1.00000000000	0.00	0.00
980	1.00000000000	0.00	0.00
981	1.00000000000	0.00	0.00
982	1.00000000000	0.00	0.00
983	1.00000000000	0.00	0.00
984	1.00000000000	0.00	0.00
985	1.00000000000	0.00	0.00
986	1.00000000000	0.00	0.00
987	1.00000000000	0.00	0.00
988	1.00000000000	0.00	0.00
989	1.00000000000	0.00	0.00
990	1.00000000000	0.00	0.00
991	1.00000000000	0.00	0.00
992	1.00000000000	0.00	0.00
993	1.00000000000	0.00	0.00
994	1.00000000000	0.00	0.00
995	1.00000000000	0.00	0.00
996	1.00000000000	0.00	0.00
997	1.00000000000	0.00	0.00
998	1.00000000000	0.00	0.00
999	1.00000000000	0.00	0.00
1000	1.00000000000	0.00	0.00
1001	1.00000000000	0.00	0.00
1002	1.00000000000	0.00	0.00
1003	1.00000000000	0.00	0.00
1004	1.00000000000	0.00	0.00
1005	1.00000000000	0.00	0.00
1006	1.00000000000	0.00	0.00
1007	1.00000000000	0.00	0.00
1008	1.00000000000	0.00	0.00
1009	1.00000000000	0.00	0.00
1010	1.00000000000	0.00	0.00
1011	1.00000000000	0.00	0.00
1012	0.00000000000	0.00	0.00
1013	0.00000000000	0.00	0.00
1014	0.00000000000	0.00	0.00
1015	0.00000000000	0.00	0.00
1016	0.00000000000	0.00	0.00
1017	0.00000000000	0.00	0.00
1018	1.00000000000	0.00	0.00
1019	1.00000000000	0.00	0.00
1020	1.00000000000	0.00	0.00
1021	1.00000000000	0.00	0.00
1022	1.00000000000	0.00	0.00
1023	1.00000000000	0.00	0.00
1024	1.00000000000	0.00	0.00
1025	1.00000000000	0.00	0.00
1026	1.00000000000	0.00	0.00
1027	1.00000000000	0.00	0.00
1028	1.00000000000	0.00	0.00
1029	1.00000000000	0.00	0.00
1030	1.00000000000	0.00	0.00
1031	1.00000000000	0.00	0.00
1032	1.00000000000	0.00	0.00
1033	1.00000000000	0.00	0.00
1034	1.00000000000	0.00	0.00
1035	1.00000000000	0.00	0.00
1036	1.00000000000	0.00	0.00
1037	1.00000000000	0.00	0.00
1038	1.00000000000	0.00	0.00
1039	1.00000000000	0.00	0.00
1040	1.00000000000	0.00	0.00
1041	1.00000000000	0.00	0.00
1042	1.00000000000	0.00	0.00
1043	1.00000000000	0.00	0.00
1044	1.00000000000	0.00	0.00
1045	1.00000000000	0.00	0.00
1046	1.00000000000	0.00	0.00
1047	1.00000000000	0.00	0.00
1048	1.00000000000	0.00	0.00
1049	1.00000000000	0.00	0.00
1050	1.00000000000	0.00	0.00
1051	1.00000000000	0.00	0.00
1052	1.00000000000	0.00	0.00
1053	1.00000000000	0.00	0.00
1054	1.00000000000	0.00	0.00
1055	1.00000000000	0.00	0.00
1056	1.00000000000	0.00	0.00
1057	1.00000000000	0.00	0.00
1058	1.00000000000	0.00	0.00
1059	1.00000000000	0.00	0.00
1060	1.00000000000	0.00	0.00
1061	1.00000000000	0.00	0.00
1062	0.00000000000	0.00	0.00
1063	0.00000000000	0.00	0.00
1064	0.00000000000	0.00	0.00
1065	0.00000000000	0.00	0.00
1066	0.00000000000	0.00	0.00
1067	0.00000000000	0.00	0.00
1068	0.00000000000	0.00	0.00
1069	0.00000000000	0.00	0.00
1070	0.00000000000	0.00	0.00
1071	0.00000000000	0.00	0.00
1072	0.00000000000	0.00	0.00
1073	0.00000000000	0.00	0.00
1074	0.00000000000	0.00	0.00
1075	0.00000000000	0.00	0.00
1076	0.00000000000	0.00	0.00
1077	0.00000000000	0.00	0.00
1078	0.00000000000	0.00	0.00
1079	0.00000000000	0.00	0.00
1080	0.00000000000	0.00	0.00
1081	1.00000000000	0.00	0.00
1082	1.00000000000	0.00	0.00
1083	1.00000000000	0.00	0.00
1084	1.00000000000	0.00	0.00
1085	1.00000000000	0.00	0.00
1086	1.00000000000	0.00	0.00
1087	1.00000000000	0.00	0.00
1088	1.00000000000	0.00	0.00
1089	1.00000000000	0.00	0.00
1090	1.00000000000	0.00	0.00
1091	1.00000000000	0.00	0.00
1092	1.00000000000	0.00	0.00
1093	1.00000000000	0.00	0.00
1094	1.00000000000	0.00	0.00
1095	1.00000000000	0.00	0.00
1096	1.00000000000	0.00	0.00
1097	1.00000000000	0.00	0.00
1098	1.00000000000	0.00	0.00
1099	1.00000000000	0.00	0.00
1100	1.00000000000	0.00	0.00
1101	1.00000000000	0.00	0.00
1102	1.00000000000	0.00	0.00
1103	1.00000000000	0.00	0.00
1104	1.00000000000	0.00	0.00
1105	1.00000000000	0.00	0.00
1106	1.00000000000	0.00	0.00
1107	1.00000000000	0.00	0.00
1108	1.00000000000	0.00	0.00
1109	1.00000000000	0.00	0.00
1110	1.00000000000	0.00	0.00
1111	1.00000000000	0.00	0.00
1112	1.00000000000	0.00	0.00
1113	1.00000000000	0.00	0.00
1114	1.00000000000	0.00	0.00
1115	1.00000000000	0.00	0.00
1116	1.00000000000	0.00	0.00
1117	1.00000000000	0.00	0.00
1118	1.00000000000	0.00	0.00
1119	1.00000000000	0.00	0.00
1120	1.00000000000	0.00	0.00
1121	1.00000000000	0.00	0.00
1122	1.00000000000	0.00	0.00
1123	1.00000000000	0.00	0.00
1124	1.00000000000	0.00	0.00
1125	1.00000000000	0.00	0.00
1126	1.00000000000	0.00	0.00
1127	1.00000000000	0.00	0.00
1128	1.00000000000	0.00	0.00
1129	1.00000000000	0.00	0.00
1130	1.00000000000	0.00	0.00
1131	1.00000000000	0.00	0.00
1132	1.00000000000	0.00	0.00
1133	1.00000000000	0.00	0.00
1134	1.00000000000	0.00	0.00
1135	1.00000000000	0.00	0.00
1136	1.00000000000	0.00	0.00
1137	1.00000000000	0.00	0.00
1138	1.00000000000	0.00	0.00
1139	1.00000000000	0.00	0.00
1140	1.00000000000	0.00	0.00
1141	1.00000000000	0.00	0.00
1142	1.00000000000	0.00	0.00
1143	1.00000000000	0.00	0.00
1144	1.00000000000	0.00	0.00
1145	1.00000000000	0.00	0.00
1146	1.00000000000	0.00	0.00
1147	1.00000000000	0.00	0.00
1148	1.00000000000	0.00	0.00
1149	1.00000000000	0.00	0.00
1150	1.00000000000	0.00	0.00
1151	1.00000000000	0.00	0.00
1152	1.00000000000	0.00	0.00
1153	1.00000000000	0.00	0.00
1154	1.00000000000	0.00	0.00
1155	1.00000000000	0.00	0.00
1156	1.00000000000	0.00	0.00
1157	1.00000000000	0.00	0.00
1158	1.00000000000	0.00	0.00
1159	1.00000000000	0.00	0.00
1160	1.00000000000	0.00	0.00
1161	1.00000000000	0.00	0.00
1162	1.00000000000	0.00	0.00
1163	1.00000000000	0.00	0.00
1164	1.00000000000	0.00	0.00
1165	1.00000000000	0.00	0.00
1166	1.00000000000	0.00	0.00
1167	1.00000000000	0.00	0.00
1168	1.00000000000	0.00	0.00
1169	1.00000000000	0.00	0.00
1170	1.00000000000	0.00	0.00
1171	1.00000000000	0.00	0.00
1172	1.00000000000	0.00	0.00
1173	1.00000000000	0.00	0.00
1174	1.00000000000	0.00	0.00
1175	1.00000000000	0.00	0.00
1176	1.00000000000	0.00	0.00
1177	1.00000000000	0.00	0.00
1178	1.00000000000	0.00	0.00
1179	1.00000000000	0.00	0.00
1180	1.00000000000	0.00	0.00
1181	1.00000000000	0.00	0.00
1182	1.00000000000	0.00	0.00
1183	1.00000000000	0.00	0.00
1184	1.00000000000	0.00	0.00
1185	1.00000000000	0.00	0.00
1186	1.00000000000	0.00	0.00
1187	1.00000000000	0.00	0.00
1188	1.00000000000	0.00	0.00
1189	1.00000000000	0.00	0.00
1190	1.00000000000	0.00	0.00
1191	1.00000000000	0.00	0.00
1192	0.00000000000	0.00	0.00
1193	0.00000000000	0.00	0.00
1194	0.00000000000	0.00	0.00
1195	0.00000000000	0.00	0.00
1196	1.00000000000	0.00	0.00
1197	1.00000000000	0.00	0.00
1198	1.00000000000	0.00	0.00
1199	1.00000000000	0.00	0.00
1200	1.00000000000	0.00	0.00
1201	1.00000000000	0.00	0.00
1202	1.00000000000	0.00	0.00
1203	1.00000000000	0.00	0.00
1204	1.00000000000	0.00	0.00
1205	1.00000000000	0.00	0.00
1206	1.00000000000	0.00	0.00
1207	1.00000000000	0.00	0.00
1208	1.00000000000	0.00	0.00
1209	1.00000000000	0.00	0.00
1210	1.00000000000	0.00	0.00
1211	1.00000000000	0.00	0.00
1212	1.00000000000	0.00	0.00
1213	1.00000000000	0.00	0.00
1214	1.00000000000	0.00	0.00
1215	1.00000000000	0.00	0.00
1216	1.00000000000	0.00	0.00
1217	1.00000000000	0.00	0.00
1218	1.00000000000	0.00	0.00
1219	1.00000000000	0.00	0.00
1220	1.00000000000	0.00	0.00
1221	1.00000000000	0.00	0.00
1222	1.00000000000	0.00	0.00
1223	1.00000000000	0.00	0.00
1224	1.00000000000	0.00	0.00
1225	1.00000000000	0.00	0.00
1226	1.00000000000	0.00	0.00
1227	1.00000000000	0.00	0.00
1228	1.00000000000	0.00	0.00
1229	1.00000000000	0.00	0.00
1230	1.00000000000	0.00	0.00
1231	1.00000000000	0.00	0.00
1232	1.00000000000	0.00	0.00
1233	1.00000000000	0.00	0.00
1234	1.00000000000	0.00	0.00
1235	1.00000000000	0.00	0.00
1236	1.00000000000	0.00	0.00
1237	1.00000000000	0.00	0.00
1238	1.00000000000	0.00	0.00
1239	1.00000000000	0.00	0.00
1240	1.00000000000	0.00	0.00
1241	1.00000000000	0.00	0.00
1242	0.00000000000	0.00	0.00
1243	0.00000000000	0.00	0.00
1244	0.00000000000	0.00	0.00
1245	0.00000000000	0.00	0.00
1246	0.00000000000	0.00	0.00
1247	0.00000000000	0.00	0.00
1248	0.00000000000	0.00	0.00
1249	0.00000000000	0.00	0.00
1250	0.00000000000	0.00	0.00
1251	0.00000000000	0.00	0.00
1252	0.00000000000	0.00	0.00
1253	0.00000000000	0.00	0.00
1254	0.00000000000	0.00	0.00
1255	0.00000000000	0.00	0.00
1256	0.00000000000	0.00	0.00
1257	0.00000000000	0.00	0.00
1258	0.00000000000	0.00	0.00
1259	0.00000000000	0.00	0.00
1260	0.00000000000	0.00	0.00
1261	1.00000000000	0.00	0.00
1262	1.00000000000	0.00	0.00
1263	1.00000000000	0.00	0.00
1264	1.00000000000	0.00	0.00
1265	1.00000000000	0.00	0.00
1266	1.00000000000	0.00	0.00
1267	1.00000000000	0.00	0.00
1268	1.00000000000	0.00	0.00
1269	1.00000000000	0.00	0.00
1270	1.00000000000	0.00	0.00
1271	1.00000000000	0.00	0.00
1272	1.00000000000	0.00	0.00
1273	1.00000000000	0.00	0.00
1274	1.00000000000	0.00	0.00
1275	1.00000000000	0.00	0.00
1276	1.00000000000	0.00	0.00
1277	1.00000000000	0.00	0.00
1278	1.00000000000	0.00	0.00
1279	1.00000000000	0.00	0.00
1280	1.00000000000	0.00	0.00
1281	1.00000000000	0.00	0.00
1282	1.00000000000	0.00	0.00
1283	1.00000000000	0.00	0.00
1284	1.00000000000	0.00	0.00
1285	1.00000000000	0.00	0.00
1286	1.00000000000	0.00	0.00
1287	1.00000000000	0.00	0.00
1288	1.00000000000	0.00	0.00
1289	1.00000000000	0.00	0.00
1290	1.00000000000	0.00	0.00
1291	1.00000000000	0.00	0.00
1292	1.00000000000	0.00	0.00
1293	1.00000000000	0.00	0.00
1294	1.00000000000	0.00	0.00
1295	1.00000000000	0.00	0.00
1296	1.00000000000	0.00	0.00
1297	1.00000000000	0.00	0.00
1298	1.00000000000	0.00	0.00
1299	1.00000000000	0.00	0.00
1300	1.00000000000	0.00	0.00
1301	1.00000000000	0.00	0.00
1302	1.00000000000	0.00	0.00
1303	1.00000000000	0.00	0.00
1304	1.00000000000	0.00	0.00
1305	1.00000000000	0.00	0.00
1306	1.00000000000	0.00	0.00
1307	1.00000000000	0.00	0.00
1308	1.00000000000	0.00	0.00
1309	1.00000000000	0.00	0.00
1310	1.00000000000	0.00	0.00
1311	1.00000000000	0.00	0.00
1312	1.00000000000	0.00	0.00
1313	1.00000000000	0.00	0.00
1314	1.00000000000	0.00	0.00
1315	1.00000000000	0.00	0.00
1316	1.00000000000	0.00	0.00
1317	1.00000000000	0.00	0.00
1318	1.00000000000	0.00	0.00
1319	1.00000000000	0.00	0.00
1320	1.00000000000	0.00	0.00
1321	1.00000000000	0.00	0.00
1322	1.00000000000	0.00	0.00
1323	1.00000000000	0.00	0.00
1324	1.00000000000	0.00	0.00
1325	1.00000000000	0.00	0.00
1326	1.00000000000	0.00	0.00
1327	1.00000000000	0.00	0.00
1328	1.00000000000	0.00	0.00
1329	1.00000000000	0.00	0.00
1330	1.00000000000	0.00	0.00
1331	1.00000000000	0.00	0.00
1332	1.00000000000	0.00	0.00
1333	1.00000000000	0.00	0.00
1334	1.00000000000	0.00	0.00
1335	1.00000000000	0.00	0.00
1336	1.00000000000	0.00	0.00
1337	1.00000000000	0.00	0.00
1338	1.00000000000	0.00	0.00
1339	1.00000000000	0.00	0.00
1340	1.00000000000	0.00	0.00
1341	1.00000000000	0.00	0.00
1342	1.00000000000	0.00	0.00
1343	1.00000000000	0.00	0.00
1344	1.00000000000	0.00	0.00
1345	1.00000000000	0.00	0.00
1346	1.00000000000	0.00	0.00
1347	1.00000000000	0.00	0.00
1348	1.00000000000	0.00	0.00
1349	1.00000000000	0.00	0.00
1350	1.00000000000	0.00	0.00
1351	1.00000000000	0.00	0.00
1352	1.00000000000	0.00	0.00
1353	1.00000000000	0.00	0.00
1354	1.00000000000	0.00	0.00
1355	1.00000000000	0.00	0.00
1356	1.00000000000	0.00	0.00
1357	1.00000000000	0.00	0.00
1358	1.00000000000	0.00	0.00
1359	1.00000000000	0.00	0.00
1360	1.00000000000	0.00	0.00
1361	1.00000000000	0.00	0.00
1362	1.00000000000	0.00	0.00
1363	1.00000000000	0.00	0.00
1364	1.00000000000	0.00	0.00
1365	1.00000000000	0.00	0.00
1366	1.00000000000	0.00	0.00
1367	1.00000000000	0.00	0.00
1368	1.00000000000	0.00	0.00
1369	1.00000000000	0.00	0.00
1370	1.00000000000	0.00	0.00
1371	0.00000000000	0.00	0.00
1372	0.00000000000	0.00	0.00
1373	0.00000000000	0.00	0.00
1374	0.00000000000	0.00	0.00
1375	0.00000000000	0.00	0.00
1376	1.00000000000	0.00	0.00
1377	1.00000000000	0.00	0.00
1378	1.00000000000	0.00	0.00
1379	1.00000000000	0.00	0.00
1380	1.00000000000	0.00	0.00
1381	1.00000000000	0.00	0.00
1382	1.00000000000	0.00	0.00
1383	1.00000000000	0.00	0.00
1384	1.00000000000	0.00	0.00
1385	1.00000000000	0.00	0.00
1386	1.00000000000	0.00	0.00
1387	1.00000000000	0.00	0.00
1388	1.00000000000	0.00	0.00
1389	1.00000000000	0.00	0.00
1390	1.00000000000	0.00	0.00
1391	1.00000000000	0.00	0.00
1392	1.00000000000	0.00	0.00
1393	1.00000000000	0.00	0.00
1394	1.00000000000	0.00	0.00
1395	1.00000000000	0.00	0.00
1396	1.00000000000	0.00	0.00
1397	1.00000000000	0.00	0.00
1398	1.00000000000	0.00	0.00
1399	1.00000000000	0.00	0.00
1400	1.00000000000	0.00	0.00
1401	1.00000000000	0.00	0.00
1402	1.00000000000	0.00	0.00
1403	1.00000000000	0.00	0.00
1404	1.00000000000	0.00	0.00
1405	1.00000000000	0.00	0.00
1406	1.00000000000	0.00	0.00
1407	1.00000000000	0.00	0.00
1408	1.00000000000	0.00	0.00
1409	1.00000000000	0.00	0.00
1410	1.00000000000	0.00	0.00
1411	1.00000000000	0.00	0.00
1412	1.00000000000	0.00	0.00
1413	1.00000000000	0.00	0.00
1414	1.00000000000	0.00	0.00
1415	1.00000000000	0.00	0.00
1416	1.00000000000	0.00	0.00
1417	1.00000000000	0.00	0.00
1418	1.00000000000	0.00	0.00
1419	1.00000000000	0.00	0.00
1420	1.00000000000	0.00	0.00
1421	1.00000000000	0.00	0.00
1422	0.00000000000	0.00	0.00
1423	0.00000000000	0.00	0.00
1424	0.00000000000	0.00	0.00
1425	0.00000000000	0.00	0.00
1426	0.00000000000	0.00	0.00
1427	0.00000000000	0.00	0.00
1428	0.00000000000	0.00	0.00
1429	0.00000000000	0.00	0.00
1430	0.00000000000	0.00	0.00
1431	0.00000000000	0.00	0.00
1432	0.00000000000	0.00	0.00
1433	0.00000000000	0.00	0.00
1434	0.00000000000	0.00	0.00
1435	0.00000000000	0.00	0.00
1436	0.00000000000	0.00	0.00
1437	0.00000000000	0.00	0.00
1438	0.00000000000	0.00	0.00
1439	0.00000000000	0.00	0.00
1440	0.00000000000	0.00	0.00
1441	1.00000000000	0.00	0.00
1442	1.00000000000	0.00	0.00
1443	1.00000000000	0.00	0.00
1444	1.00000000000	0.00	0.00
1445	1.00000000000	0.00	0.00
1446	1.00000000000	0.00	0.00
1447	1.00000000000	0.00	0.00
1448	1.00000000000	0.00	0.00
1449	1.00000000000	0.00	0.00
1450	1.00000000000	0.00	0.00
1451	1.00000000000	0.00	0.00
1452	1.00000000000	0.00	0.00
1453	1.00000000000	0.00	0.00
1454	1.00000000000	0.00	0.00
1455	1.00000000000	0.00	0.00
1456	1.00000000000	0.00	0.00
1457	1.00000000000	0.00	0.00
1458	1.00000000000	0.00	0.00
1459	1.00000000000	0.00	0.00
1460	1.00000000000	0.00	0.00
1461	1.00000000000	0.00	0.00
1462	1.00000000000	0.00	0.00
1463	1.00000000000	0.00	0.00
1464	1.00000000000	0.00	0.00
1465	1.00000000000	0.00	0.00
1466	1.00000000000	0.00	0.00
1467	1.00000000000	0.00	0.00
1468	1.00000000000	0.00	0.00
1469	1.00000000000	0.00	0.00
1470	1.00000000000	0.00	0.00
1471	1.00000000000	0.00	0.00
1472	1.00000000000	0.00	0.00
1473	1.00000000000	0.00	0.00
1474	1.00000000000	0.00	0.00
1475	1.00000000000	0.00	0.00
1476	1.00000000000	0.00	0.00
1477	1.00000000000	0.00	0.00
1478	1.00000000000	0.00	0.00
1479	1.00000000000	0.00	0.00
1480	1.00000000000	0.00	0.00
1481	1.00000000000	0.00	0.00
1482	1.00000000000	0.00	0.00
1483	1.00000000000	0.00	0.00
1484	1.00000000000	0.00	0.00
1485	1.00000000000	0.00	0.00
1486	1.00000000000	0.00	0.00
1487	1.00000000000	0.00	0.00
1488	1.00000000000	0.00	0.00
1489	1.00000000000	0.00	0.00
1490	1.00000000000	0.00	0.00
1491	1.00000000000	0.00	0.00
1492	1.00000000000	0.00	0.00
1493	1.00000000000	0.00	0.00
1494	1.00000000000	0.00	0.00
1495	1.00000000000	0.00	0.00
1496	1.00000000000	0.00	0.00
1497	1.00000000000	0.00	0.00
1498	1.00000000000	0.00	0.00
1499	1.00000000000	0.00	0.00
1500	1.00000000000	0.00	0.00
1501	1.00000000000	0.00	0.00
1502	1.00000000000	0.00	0.00
1503	1.00000000000	0.00	0.00
1504	1.00000000000	0.00	0.00
1505	1.00000000000	0.00	0.00
1506	1.00000000000	0.00	0.00
1507	1.00000000000	0.00	0.00
1508	1.00000000000	0.00	0.00
1509	1.00000000000	0.00	0.00
1510	1.00000000000	0.00	0.00
1511	1.00000000000	0.00	0.00
1512	1.00000000000	0.00	0.00
1513	1.00000000000	0.00	0.00
1514	1.00000000000	0.00	0.00
1515	1.00000000000	0.00	0.00
1516	1.00000000000	0.00	0.00
1517	1.00000000000	0.00	0.00
1518	1.00000000000	0.00	0.00
1519	1.00000000000	0.00	0.00
1520	1.00000000000	0.00	0.00
1521	1.00000000000	0.00	0.00
1522	1.00000000000	0.00	0.00
1523	1.00000000000	0.00	0.00
1524	1.00000000000	0.00	0.00
1525	1.00000000000	0.00	0.00
1526	1.00000000000	0.00	0.00
1527	1.00000000000	0.00	0.00
1528	1.00000000000	0.00	0.00
1529	1.00000000000	0.00	0.00
1530	1.00000000000	0.00	0.00
1531	1.00000000000	0.00	0.00
1532	1.00000000000	0.00	0.00
1533	1.00000000000	0.00	0.00
1534	1.00000000000	0.00	0.00
1535	1.00000000000	0.00	0.00
1536	1.00000000000	0.00	0.00
1537	1.00000000000	0.00	0.00
1538	1.00000000000	0.00	0.00
1539	1.00000000000	0.00	0.00
1540	1.00000000000	0.00	0.00
1541	1.00000000000	0.00	0.00
1542	1.00000000000	0.00	0.00
1543	1.00000000000	0.00	0.00
1544	1.00000000000	0.00	0.00
1545	1.00000000000	0.00	0.00
1546	1.00000000000	0.00	0.00
1547	1.00000000000	0.00	0.00
1548	1.00000000000	0.00	0.00
1549	1.00000000000	0.00	0.00
1550	1.00000000000	0.00	0.00
1551	0.00000000000	0.00	0.00
1552	0.00000000000	0.00	0.00
1553	0.00000000000	0.00	0.00
1554	0.00000000000	0.00	0.00
1555	0.00000000000	0.00	0.00
1556	1.00000000000	0.00	0.00
1557	1.00000000000	0.00	0.00
1558	1.00000000000	0.00	0.00
1559	1.00000000000	0.00	0.00
1560	1.00000000000	0.00	0.00
1561	1.00000000000	0.00	0.00
1562	1.00000000000	0.00	0.00
1563	1.00000000000	0.00	0.00
1564	1.00000000000	0.00	0.00
1565	1.00000000000	0.00	0.00
1566	1.00000000000	0.00	0.00
1567	1.00000000000	0.00	0.00
1568	1.00000000000	0.00	0.00
1569	1.00000000000	0.00	0.00
1570	1.00000000000	0.00	0.00
1571	1.00000000000	0.00	0.00
1572	1.00000000000	0.00	0.00
1573	1.00000000000	0.00	0.00
1574	1.00000000000	0.00	0.00
1575	1.00000000000	0.00	0.00
1576	1.00000000000	0.00	0.00
1577	1.00000000000	0.00	0.00
1578	1.00000000000	0.00	0.00
1579	1.00000000000	0.00	0.00
1580	1.00000000000	0.00	0.00
1581	1.00000000000	0.00	0.00
1582	1.00000000000	0.00	0.00
1583	1.00000000000	0.00	0.00
1584	1.00000000000	0.00	0.00
1585	1.00000000000	0.00	0.00
1586	1.00000000000	0.00	0.00
1587	1.00000000000	0.00	0.00
1588	1.00000000000	0.00	0.00
1589	1.00000000000	0.00	0.00
1590	1.00000000000	0.00	0.00
1591	1.00000000000	0.00	0.00
1592	1.00000000000	0.00	0.00
1593	1.00000000000	0.00	0.00
1594	1.00000000000	0.00	0.00
1595	1.00000000000	0.00	0.00
1596	1.00000000000	0.00	0.00
1597	1.00000000000	0.00	0.00
1598	1.00000000000	0.00	0.00
1599	1.00000000000	0.00	0.00
1600	1.00000000000	0.00	0.00
1601	1.00000000000	0.00	0.00
1602	1.00000000000	0.00	0.00
1603	0.00000000000	0.00	0.00
1604	0.00000000000	0.00	0.00
1605	0.00000000000	0.00	0.00
1606	0.00000000000	0.00	0.00
1607	0.00000000000	0.00	0.00
1608	0.00000000000	0.00	0.00
1609	0.00000000000	0.00	0.00
1610	0.00000000000	0.00	0.00
1611	0.00000000000	0.00	0.00
1612	0.00000000000	0.00	0.00
1613	0.00000000000	0.00	0.00
1614	0.00000000000	0.00	0.00
1615	0.00000000000	0.00	0.00
1616	0.00000000000	0.00	0.00
1617	0.00000000000	0.00	0.00
1618	0.00000000000	0.00	0.00
1619	0.00000000000	0.00	0.00
1620	0.00000000000	0.00	0.00
1621	1.00000000000	0.00	0.00
1622	1.00000000000	0.00	0.00
1623	1.00000000000	0.00	0.00
1624	1.00000000000	0.00	0.00
1625	1.00000000000	0.00	0.00
1626	1.00000000000	0.00	0.00
1627	1.00000000000	0.00	0.00
1628	1.00000000000	0.00	0.00
1629	1.00000000000	0.00	0.00
1630	1.00000000000	0.00	0.00
1631	1.00000000000	0.00	0.00
1632	1.00000000000	0.00	0.00
1633	1.00000000000	0.00	0.00
1634	1.00000000000	0.00	0.00
1635	1.00000000000	0.00	0.00
1636	1.00000000000	0.00	0.00
1637	1.00000000000	0.00	0.00
1638	1.00000000000	0.00	0.00
1639	1.00000000000	0.00	0.00
1640	1.00000000000	0.00	0.00
1641	1.00000000000	0.00	0.00
1642	1.00000000000	0.00	0.00
1643	1.00000000000	0.00	0.00
1644	1.00000000000	0.00	0.00
1645	1.00000000000	0.00	0.00
1646	1.00000000000	0.00	0.00
1647	1.00000000000	0.00	0.00
1648	1.00000000000	0.00	0.00
1649	1.00000000000	0.00	0.00
1650	1.00000000000	0.00	0.00
1651	1.00000000000	0.00	0.00
1652	1.00000000000	0.00	0.00
1653	1.00000000000	0.00	0.00
1654	1.00000000000	0.00	0.00
1655	1.00000000000	0.00	0.00
1656	1.00000000000	0.00	0.00
1657	1.00000000000	0.00	0.00
1658	1.00000000000	0.00	0.00
1659	1.00000000000	0.00	0.00
1660	1.00000000000	0.00	0.00
1661	1.00000000000	0.00	0.00
1662	1.00000000000	0.00	0.00
1663	1.00000000000	0.00	0.00
1664	1.00000000000	0.00	0.00
1665	1.00000000000	0.00	0.00
1666	1.00000000000	0.00	0.00
1667	1.00000000000	0.00	0.00
1668	1.00000000000	0.00	0.00
1669	1.00000000000	0.00	0.00
1670	1.00000000000	0.00	0.00
1671	1.00000000000	0.00	0.00
1672	1.00000000000	0.00	0.00
1673	1.00000000000	0.00	0.00
1674	1.00000000000	0.00	0.00
1675	1.00000000000	0.00	0.00
1676	1.00000000000	0.00	0.00
1677	1.00000000000	0.00	0.00
1678	1.00000000000	0.00	0.00
1679	1.00000000000	0.00	0.00
1680	1.00000000000	0.00	0.00
1681	1.00000000000	0.00	0.00
1682	1.00000000000	0.00	0.00
1683	1.00000000000	0.00	0.00
1684	1.00000000000	0.00	0.00
1685	1.00000000000	0.00	0.00
1686	1.00000000000	0.00	0.00
1687	1.00000000000	0.00	0.00
1688	1.00000000000	0.00	0.00
1689	1.00000000000	0.00	0.00
1690	1.00000000000	0.00	0.00
1691	1.00000000000	0.00	0.00
1692	1.00000000000	0.00	0.00
1693	1.00000000000	0.00	0.00
1694	1.00000000000	0.00	0.00
1695	1.00000000000	0.00	0.00
1696	1.00000000000	0.00	0.00
1697	1.00000000000	0.00	0.00
1698	1.00000000000	0.00	0.00
1699	1.00000000000	0.00	0.00
1700	1.00000000000	0.00	0.00
1701	1.00000000000	0.00	0.00
1702	1.00000000000	0.00	0.00
1703	1.00000000000	0.00	0.00
1704	1.00000000000	0.00	0.00
1705	1.00000000000	0.00	0.00
1706	1.00000000000	0.00	0.00
1707	1.00000000000	0.00	0.00
1708	1.00000000000	0.00	0.00
1709	1.00000000000	0.00	0.00
1710	1.00000000000	0.00	0.00
1711	1.00000000000	0.00	0.00
1712	1.00000000000	0.00	0.00
1713	1.00000000000	0.00	0.00
1714	1.00000000000	0.00	0.00
1715	1.00000000000	0.00	0.00
1716	1.00000000000	0.00	0.00
1717	1.00000000000	0.00	0.00
1718	1.00000000000	0.00	0.00
1719	1.00000000000	0.00	0.00
1720	1.00000000000	0.00	0.00
1721	1.00000000000	0.00	0.00
1722	1.00000000000	0.00	0.00
1723	1.00000000000	0.00	0.00
1724	1.00000000000	0.00	0.00
1725	1.00000000000	0.00	0.00
1726	1.00000000000	0.00	0.00
1727	1.00000000000	0.00	0.00
1728	1.00000000000	0.00	0.00
1729	1.00000000000	0.00	0.00
1730	0.00000000000	0.00	0.00
1731	0.00000000000	0.00	0.00
1732	0.00000000000	0.00	0.00
1733	0.00000000000	0.00	0.00
1734	0.00000000000	0.00	0.00
1735	1.00000000000	0.00	0.00
1736	1.00000000000	0.00	0.00
1737	1.00000000000	0.00	0.00
1738	1.00000000000	0.00	0.00
1739	1.00000000000	0.00	0.00
1740	1.00000000000	0.00	0.00
1741	1.00000000000	0.00	0.00
1742	1.00000000000	0.00	0.00
1743	1.00000000000	0.00	0.00
1744	1.00000000000	0.00	0.00
1745	1.00000000000	0.00	0.00
1746	1.00000000000	0.00	0.00
1747	1.00000000000	0.00	0.00
1748	1.00000000000	0.00	0.00
1749	1.00000000000	0.00	0.00
1750	1.00000000000	0.00	0.00
1751	1.00000000000	0.00	0.00
1752	1.00000000000	0.00	0.00
1753	1.00000000000	0.00	0.00
1754	1.00000000000	0.00	0.00
1755	1.00000000000	0.00	0.00
1756	1.00000000000	0.00	0.00
1757	1.00000000000	0.00	0.00
1758	1.00000000000	0.00	0.00
1759	1.00000000000	0.00	0.00
1760	1.00000000000	0.00	0.00
1761	1.00000000000	0.00	0.00
1762	1.00000000000	0.00	0.00
1763	1.00000000000	0.00	0.00
1764	1.00000000000	0.00	0.00
1765	1.00000000000	0.00	0.00
1766	0.00000000000	0.00	0.00
1767	1.00000000000	0.00	0.00
1768	1.00000000000	0.00	0.00
1769	1.00000000000	0.00	0.00
1770	1.00000000000	0.00	0.00
1771	1.00000000000	0.00	0.00
1772	1.00000000000	0.00	0.00
1773	1.00000000000	0.00	0.00
1774	1.00000000000	0.00	0.00
1775	1.00000000000	0.00	0.00
1776	1.00000000000	0.00	0.00
1777	1.00000000000	0.00	0.00
1778	1.00000000000	0.00	0.00
1779	1.00000000000	0.00	0.00
1780	1.00000000000	0.00	0.00
1781	1.00000000000	0.00	0.00
1782	1.00000000000	0.00	0.00
1783	0.00000000000	0.00	0.00
1784	0.00000000000	0.00	0.00
1785	0.00000000000	0.00	0.00
1786	0.00000000000	0.00	0.00
1787	0.00000000000	0.00	0.00
1788	0.00000000000	0.00	0.00
1789	0.00000000000	0.00	0.00
1790	0.00000000000	0.00	0.00
1791	0.00000000000	0.00	0.00
1792	0.00000000000	0.00	0.00
1793	0.00000000000	0.00	0.00
1794	0.00000000000	0.00	0.00
1795	0.00000000000	0.00	0.00
1796	0.00000000000	0.00	0.00
1797	0.00000000000	0.00	0.00
1798	0.00000000000	0.00	0.00
1799	0.00000000000	0.00	0.00
1800	0.00000000000	0.00	0.00
1801	1.00000000000	0.00	0.00
1802	1.00000000000	0.00	0.00
1803	1.00000000000	0.00	0.00
1804	1.00000000000	0.00	0.00
1805	1.00000000000	0.00	0.00
1806	1.00000000000	0.00	0.00
1807	1.00000000000	0.00	0.00
1808	1.00000000000	0.00	0.00
1809	1.00000000000	0.00	0.00
1810	1.00000000000	0.00	0.00
1811	1.00000000000	0.00	0.00
1812	1.00000000000	0.00	0.00
1813	1.00000000000	0.00	0.00
1814	1.00000000000	0.00	0.00
1815	1.00000000000	0.00	0.00
1816	1.00000000000	0.00	0.00
1817	1.00000000000	0.00	0.00
1818	1.00000000000	0.00	0.00
1819	1.00000000000	0.00	0.00
1820	1.00000000000	0.00	0.00
1821	1.00000000000	0.00	0.00
1822	1.00000000000	0.00	0.00
1823	1.00000000000	0.00	0.00
1824	1.00000000000	0.00	0.00
1825	1.00000000000	0.00	0.00
1826	1.00000000000	0.00	0.00
1827	1.00000000000	0.00	0.00
1828	1.00000000000	0.00	0.00
1829	1.00000000000	0.00	0.00
1830	1.00000000000	0.00	0.00
1831	1.00000000000	0.00	0.00
1832	1.00000000000	0.00	0.00
1833	1.00000000000	0.00	0.00
1834	1.00000000000	0.00	0.00
1835	1.00000000000	0.00	0.00
1836	1.00000000000	0.00	0.00
1837	1.00000000000	0.00	0.00
1838	1.00000000000	0.00	0.00
1839	1.00000000000	0.00	0.00
1840	1.00000000000	0.00	0.00
1841	1.00000000000	0.00	0.00
1842	1.00000000000	0.00	0.00
1843	1.00000000000	0.00	0.00
1844	1.00000000000	0.00	0.00
1845	1.00000000000	0.00	0.00
1846	1.00000000000	0.00	0.00
1847	1.00000000000	0.00	0.00
1848	1.00000000000	0.00	0.00
1849	1.00000000000	0.00	0.00
1850	1.00000000000	0.00	0.00
1851	1.00000000000	0.00	0.00
1852	1.00000000000	0.00	0.00
1853	1.00000000000	0.00	0.00
1854	1.00000000000	0.00	0.00
1855	1.00000000000	0.00	0.00
1856	1.00000000000	0.00	0.00
1857	1.00000000000	0.00	0.00
1858	1.00000000000	0.00	0.00
1859	1.00000000000	0.00	0.00
1860	1.00000000000	0.00	0.00
1861	1.00000000000	0.00	0.00
1862	1.00000000000	0.00	0.00
1863	1.00000000000	0.00	0.00
1864	1.00000000000	0.00	0.00
1865	1.00000000000	0.00	0.00
1866	1.00000000000	0.00	0.00
1867	1.00000000000	0.00	0.00
1868	1.00000000000	0.00	0.00
1869	1.00000000000	0.00	0.00
1870	1.00000000000	0.00	0.00
1871	1.00000000000	0.00	0.00
1872	1.00000000000	0.00	0.00
1873	1.00000000000	0.00	0.00
1874	1.00000000000	0.00	0.00
1875	1.00000000000	0.00	0.00
1876	1.00000000000	0.00	0.00
1877	1.00000000000	0.00	0.00
1878	1.00000000000	0.00	0.00
1879	1.00000000000	0.00	0.00
1880	1.00000000000	0.00	0.00
1881	1.00000000000	0.00	0.00
1882	1.00000000000	0.00	0.00
1883	1.00000000000	0.00	0.00
1884	1.00000000000	0.00	0.00
1885	1.00000000000	0.00	0.00
1886	1.00000000000	0.00	0.00
1887	1.00000000000	0.00	0.00
1888	1.00000000000	0.00	0.00
1889	1.00000000000	0.00	0.00
1890	1.00000000000	0.00	0.00
1891	1.00000000000	0.00	0.00
1892	1.00000000000	0.00	0.00
1893	1.00000000000	0.00	0.00
1894	1.00000000000	0.00	0.00
1895	1.00000000000	0.00	0.00
1896	1.00000000000	0.00	0.00
1897	1.00000000000	0.00	0.00
1898	1.00000000000	0.00	0.00
1899	1.00000000000	0.00	0.00
1900	1.00000000000	0.00	0.00
1901	1.00000000000	0.00	0.00
1902	1.00000000000	0.00	0.00
1903	1.00000000000	0.00	0.00
1904	1.00000000000	0.00	0.00
1905	1.00000000000	0.00	0.00
1906	1.00000000000	0.00	0.00
1907	1.00000000000	0.00	0.00
1908	1.00000000000	0.00	0.00
1909	1.00000000000	0.00	0.00
1910	0.00000000000	0.00	0.00
1911	0.00000000000	0.00	0.00
1912	0.00000000000	0.00	0.00
1913	0.00000000000	0.00	0.00
1914	1.00000000000	0.00	0.00
1915	1.00000000000	0.00	0.00
1916	1.00000000000	0.00	0.00
1917	1.00000000000	0.00	0.00
1918	1.00000000000	0.00	0.00
1919	1.00000000000	0.00	0.00
1920	1.00000000000	0.00	0.00
1921	1.00000000000	0.00	0.00
1922	1.00000000000	0.00	0.00
1923	1.00000000000	0.00	0.00
1924	1.00000000000	0.00	0.00
1925	1.00000000000	0.00	0.00
1926	1.00000000000	0.00	0.00
1927	1.00000000000	0.00	0.00
1928	1.00000000000	0.00	0.00
1929	1.00000000000	0.00	0.00
1930	1.00000000000	0.00	0.00
1931	1.00000000000	0.00	0.00
1932	1.00000000000	0.00	0.00
1933	1.00000000000	0.00	0.00
1934	1.00000000000	0.00	0.00
1935	1.00000000000	0.00	0.00
1936	1.00000000000	0.00	0.00
1937	1.00000000000	0.00	0.00
1938	1.00000000000	0.00	0.00
1939	1.00000000000	0.00	0.00
1940	1.00000000000	0.00	0.00
1941	1.00000000000	0.00	0.00
1942	1.00000000000	0.00	0.00
1943	1.00000000000	0.00	0.00
1944	1.00000000000	0.00	0.00
1945	0.00000000000	0.00	0.00
1946	0.00000000000	0.00	0.00
1947	1.00000000000	0.00	0.00
1948	0.00000000000	0.00	0.00
1949	0.00000000000	0.00	0.00
1950	1.00000000000	0.00	0.00
1951	1.00000000000	0.00	0.00
1952	1.00000000000	0.00	0.00
1953	1.00000000000	0.00	0.00
1954	1.00000000000	0.00	0.00
1955	1.00000000000	0.00	0.00
1956	1.00000000000	0.00	0.00
1957	1.00000000000	0.00	0.00
1958	1.00000000000	0.00	0.00
1959	1.00000000000	0.00	0.00
1960	1.00000000000	0.00	0.00
1961	1.00000000000	0.00	0.00
1962	0.00000000000	0.00	0.00
1963	0.00000000000	0.00	0.00
1964	0.00000000000	0.00	0.00
1965	0.00000000000	0.00	0.00
1966	0.00000000000	0.00	0.00
1967	0.00000000000	0.00	0.00
1968	0.00000000000	0.00	0.00
1969	0.00000000000	0.00	0.00
1970	0.00000000000	0.00	0.00
1971	0.00000000000	0.00	0.00
1972	0.00000000000	0.00	0.00
1973	0.00000000000	0.00	0.00
1974	0.00000000000	0.00	0.00
1975	0.00000000000	0.00	0.00
1976	0.00000000000	0.00	0.00
1977	0.00000000000	0.00	0.00
1978	0.00000000000	0.00	0.00
1979	0.00000000000	0.00	0.00
1980	0.00000000000	0.00	0.00
1981	1.00000000000	0.00	0.00
1982	1.00000000000	0.00	0.00
1983	1.00000000000	0.00	0.00
1984	1.00000000000	0.00	0.00
1985	1.00000000000	0.00	0.00
1986	1.00000000000	0.00	0.00
1987	1.00000000000	0.00	0.00
1988	1.00000000000	0.00	0.00
1989	1.00000000000	0.00	0.00
1990	1.00000000000	0.00	0.00
1991	1.00000000000	0.00	0.00
1992	1.00000000000	0.00	0.00
1993	1.00000000000	0.00	0.00
1994	1.00000000000	0.00	0.00
1995	1.00000000000	0.00	0.00
1996	1.00000000000	0.00	0.00
1997	1.00000000000	0.00	0.00
1998	1.00000000000	0.00	0.00
[truncated: 16,362 more rows]
