# Supplementary material for: The ancient cline of haplogroup K implies that the Neolithic transition in Europe was mainly demic
Source: Sci Rep. 2017 Sep 11;7:11229. doi: 10.1038/s41598-017-11629-8 (PMC5594011; doi:10.1038/s41598-017-11629-8)
Supplement: Supplementary file 5 — Program S3 [file 41598_2017_11629_MOESM5_ESM.zip]

Archive with 2 entries (2 files):
- How to run Program S3.txt
- Spread1D.f90
