# Supplementary material for: The ancient cline of haplogroup K implies that the Neolithic transition in Europe was mainly demic
Source: Sci Rep. 2017 Sep 11;7:11229. doi: 10.1038/s41598-017-11629-8 (PMC5594011; doi:10.1038/s41598-017-11629-8)
Supplement: Supplementary file 5 — Program S3 [file 41598_2017_11629_MOESM5_ESM.zip › How to run Program S3.txt]

PROGRAM S3
----------------------------------------------------------------------------------------------------
This program was used to obtain the data in figure S20.

-- Runing the simulations --
1. Build an executable file with a Fortran compiler.
2. Run the simulations and introduce the value of intensity of interbreeding when needed.
(Any other parameters must be modified directly on the code.)

-- Simulation output --
1. "Kpercentage.txt": Contains information on the %K at every cell and at every generation (it runs for 150 generation on 150 cells).
2. "front.dat": Contains information on the generation (1generation = 32yr) at which farming reaches each cell (computed as the moment where the farming population is >320 individuals, i.e. >10% of the maximum population).
