# Supplementary material for: The ancient cline of haplogroup K implies that the Neolithic transition in Europe was mainly demic
Source: Sci Rep. 2017 Sep 11;7:11229. doi: 10.1038/s41598-017-11629-8 (PMC5594011; doi:10.1038/s41598-017-11629-8)
Supplement: Supplementary file 5 — Program S3 [file 41598_2017_11629_MOESM5_ESM.zip › Spread1D.f90]

!****************************************************************************
!
!  PROGRAM: Spread1D
!
!  PURPOSE:  1D approximation to the coastal spread of mtDNA haplogroup
!   K during the Neolithic expansion. Coastal nodes are separated 150km.
!
!   AUTHOR: Neus Isern
!
!****************************************************************************

    program Spread1D

    implicit none

    ! Variables
    real :: N(0:151), X(0:151), H(0:151)
    real :: N2(0:151), X2(0:151), couples(1:150)
    integer :: i, t, arrival(0:151)
    real :: pe, pst, eta, localPop
    
    
    pe = 0.38  !persistency
    pst = 0.3*(1-pe) !probability of sea travel

    print*, "Indicate value of the intensity of interbreeding [0, 1]"
    read*, eta
    !eta = 0.1
    
    
    print*, "eta =", eta
    print*, "Persistence =", pe
    print*, "Prob sea travel =", pst
    print*
    
    ! Body of ExpansioCosta
    !0 �s un extrem que no contribueix? O que es comporta de mirall amb 2?
    N = 0
    N(1) = 1280
    !N(1) = 3200
    X = 0
    X(1) = 1920
    H = 160
    H(1) = 0
    arrival = 500
    arrival(1) = 0
    


    open(13, file = "Kpercentage.txt", status = "unknown")
    write(13,fmt = "(a8, 150i15)") "Gen/Node", [(i, i=1,150)]
    write(13,fmt = "(i8, f15.8, 148i15)") 0, N(1)/(N(1) + X(1)), [(0, i=1, 148)]
    do t = 1, 150
        !Mirror effect
        !N(0) = N(2)
        !X(0) = X(2)
        
        !Dispersion
        N2 = 0
        X2 = 0
        do i = 1, 150
            N2(i) = pe*N(i) + 0.5*pst*(N(i-1) + N(i+1))
            X2(i) = pe*X(i) + 0.5*pst*(X(i-1) + X(i+1))
        enddo       
        
        N=N2
        X=X2
        
        !Interaction
        couples = eta*H(1:150)*(N(1:150)+X(1:150))/(N(1:150) + X(1:150) + H(1:150))
        
        !Reproduction
        H(1:150) = H(1:150) - couples
        N(1:150) = N(1:150)*2.45
        X(1:150) = (X(1:150) + couples)*2.45
                
        
        !Limit population
        do i = 1, 150
            localPop = N(i) + X(i)
            if ((localPop > 320) .and. arrival(i) == 500) then
                arrival(i) = t
            endif
            if (localPop > 3200) then
                N(i) = N(i) * 3200/localPop
                X(i) = X(i) * 3200/localPop
            endif

        enddo
               
        
        write(13,fmt = "(i5, 150f15.8)") t, [(N(i)/(N(i) + X(i)), i=1, 150)]      
    enddo
    
    
    open(12, file = "front.txt", status = "unknown")
    write(12, *) "       Node", "  Generation"
    do i=1, 150
        write(12, *) i, arrival(i)
    enddo
    close(12)
    close(13)

    end program Spread1D
