# Supplementary material for: The ancient cline of haplogroup K implies that the Neolithic transition in Europe was mainly demic
Source: Sci Rep. 2017 Sep 11;7:11229. doi: 10.1038/s41598-017-11629-8 (PMC5594011; doi:10.1038/s41598-017-11629-8)
Supplement: Supplementary file 6 — Program S4 [file 41598_2017_11629_MOESM6_ESM.zip › Grid.dat]

18360 180 102	!Homogeneous land grid
	1	1
	2	1
	3	1
	4	1
	5	1
	6	1
	7	1
	8	1
	9	1
	10	1
	11	1
	12	1
	13	1
	14	1
	15	1
	16	1
	17	1
	18	1
	19	1
	20	1
	21	1
	22	1
	23	1
	24	1
	25	1
	26	1
	27	1
	28	1
	29	1
	30	1
	31	1
	32	1
	33	1
	34	1
	35	1
	36	1
	37	1
	38	1
	39	1
	40	1
	41	1
	42	1
	43	1
	44	1
	45	1
	46	1
	47	1
	48	1
	49	1
	50	1
	51	1
	52	1
	53	1
	54	1
	55	1
	56	1
	57	1
	58	1
	59	1
	60	1
	61	1
	62	1
	63	1
	64	1
	65	1
	66	1
	67	1
	68	1
	69	1
	70	1
	71	1
	72	1
	73	1
	74	1
	75	1
	76	1
	77	1
	78	1
	79	1
	80	1
	81	1
	82	1
	83	1
	84	1
	85	1
	86	1
	87	1
	88	1
	89	1
	90	1
	91	1
	92	1
	93	1
	94	1
	95	1
	96	1
	97	1
	98	1
	99	1
	100	1
	101	1
	102	1
	103	1
	104	1
	105	1
	106	1
	107	1
	108	1
	109	1
	110	1
	111	1
	112	1
	113	1
	114	1
	115	1
	116	1
	117	1
	118	1
	119	1
	120	1
	121	1
	122	1
	123	1
	124	1
	125	1
	126	1
	127	1
	128	1
	129	1
	130	1
	131	1
	132	1
	133	1
	134	1
	135	1
	136	1
	137	1
	138	1
	139	1
	140	1
	141	1
	142	1
	143	1
	144	1
	145	1
	146	1
	147	1
	148	1
	149	1
	150	1
	151	1
	152	1
	153	1
	154	1
	155	1
	156	1
	157	1
	158	1
	159	1
	160	1
	161	1
	162	1
	163	1
	164	1
	165	1
	166	1
	167	1
	168	1
	169	1
	170	1
	171	1
	172	1
	173	1
	174	1
	175	1
	176	1
	177	1
	178	1
	179	1
	180	1
	181	1
	182	1
	183	1
	184	1
	185	1
	186	1
	187	1
	188	1
	189	1
	190	1
	191	1
	192	1
	193	1
	194	1
	195	1
	196	1
	197	1
	198	1
	199	1
	200	1
	201	1
	202	1
	203	1
	204	1
	205	1
	206	1
	207	1
	208	1
	209	1
	210	1
	211	1
	212	1
	213	1
	214	1
	215	1
	216	1
	217	1
	218	1
	219	1
	220	1
	221	1
	222	1
	223	1
	224	1
	225	1
	226	1
	227	1
	228	1
	229	1
	230	1
	231	1
	232	1
	233	1
	234	1
	235	1
	236	1
	237	1
	238	1
	239	1
	240	1
	241	1
	242	1
	243	1
	244	1
	245	1
	246	1
	247	1
	248	1
	249	1
	250	1
	251	1
	252	1
	253	1
	254	1
	255	1
	256	1
	257	1
	258	1
	259	1
	260	1
	261	1
	262	1
	263	1
	264	1
	265	1
	266	1
	267	1
	268	1
	269	1
	270	1
	271	1
	272	1
	273	1
	274	1
	275	1
	276	1
	277	1
	278	1
	279	1
	280	1
	281	1
	282	1
	283	1
	284	1
	285	1
	286	1
	287	1
	288	1
	289	1
	290	1
	291	1
	292	1
	293	1
	294	1
	295	1
	296	1
	297	1
	298	1
	299	1
	300	1
	301	1
	302	1
	303	1
	304	1
	305	1
	306	1
	307	1
	308	1
	309	1
	310	1
	311	1
	312	1
	313	1
	314	1
	315	1
	316	1
	317	1
	318	1
	319	1
	320	1
	321	1
	322	1
	323	1
	324	1
	325	1
	326	1
	327	1
	328	1
	329	1
	330	1
	331	1
	332	1
	333	1
	334	1
	335	1
	336	1
	337	1
	338	1
	339	1
	340	1
	341	1
	342	1
	343	1
	344	1
	345	1
	346	1
	347	1
	348	1
	349	1
	350	1
	351	1
	352	1
	353	1
	354	1
	355	1
	356	1
	357	1
	358	1
	359	1
	360	1
	361	1
	362	1
	363	1
	364	1
	365	1
	366	1
	367	1
	368	1
	369	1
	370	1
	371	1
	372	1
	373	1
	374	1
	375	1
	376	1
	377	1
	378	1
	379	1
	380	1
	381	1
	382	1
	383	1
	384	1
	385	1
	386	1
	387	1
	388	1
	389	1
	390	1
	391	1
	392	1
	393	1
	394	1
	395	1
	396	1
	397	1
	398	1
	399	1
	400	1
	401	1
	402	1
	403	1
	404	1
	405	1
	406	1
	407	1
	408	1
	409	1
	410	1
	411	1
	412	1
	413	1
	414	1
	415	1
	416	1
	417	1
	418	1
	419	1
	420	1
	421	1
	422	1
	423	1
	424	1
	425	1
	426	1
	427	1
	428	1
	429	1
	430	1
	431	1
	432	1
	433	1
	434	1
	435	1
	436	1
	437	1
	438	1
	439	1
	440	1
	441	1
	442	1
	443	1
	444	1
	445	1
	446	1
	447	1
	448	1
	449	1
	450	1
	451	1
	452	1
	453	1
	454	1
	455	1
	456	1
	457	1
	458	1
	459	1
	460	1
	461	1
	462	1
	463	1
	464	1
	465	1
	466	1
	467	1
	468	1
	469	1
	470	1
	471	1
	472	1
	473	1
	474	1
	475	1
	476	1
	477	1
	478	1
	479	1
	480	1
	481	1
	482	1
	483	1
	484	1
	485	1
	486	1
	487	1
	488	1
	489	1
	490	1
	491	1
	492	1
	493	1
	494	1
	495	1
	496	1
	497	1
	498	1
	499	1
	500	1
	501	1
	502	1
	503	1
	504	1
	505	1
	506	1
	507	1
	508	1
	509	1
	510	1
	511	1
	512	1
	513	1
	514	1
	515	1
	516	1
	517	1
	518	1
	519	1
	520	1
	521	1
	522	1
	523	1
	524	1
	525	1
	526	1
	527	1
	528	1
	529	1
	530	1
	531	1
	532	1
	533	1
	534	1
	535	1
	536	1
	537	1
	538	1
	539	1
	540	1
	541	1
	542	1
	543	1
	544	1
	545	1
	546	1
	547	1
	548	1
	549	1
	550	1
	551	1
	552	1
	553	1
	554	1
	555	1
	556	1
	557	1
	558	1
	559	1
	560	1
	561	1
	562	1
	563	1
	564	1
	565	1
	566	1
	567	1
	568	1
	569	1
	570	1
	571	1
	572	1
	573	1
	574	1
	575	1
	576	1
	577	1
	578	1
	579	1
	580	1
	581	1
	582	1
	583	1
	584	1
	585	1
	586	1
	587	1
	588	1
	589	1
	590	1
	591	1
	592	1
	593	1
	594	1
	595	1
	596	1
	597	1
	598	1
	599	1
	600	1
	601	1
	602	1
	603	1
	604	1
	605	1
	606	1
	607	1
	608	1
	609	1
	610	1
	611	1
	612	1
	613	1
	614	1
	615	1
	616	1
	617	1
	618	1
	619	1
	620	1
	621	1
	622	1
	623	1
	624	1
	625	1
	626	1
	627	1
	628	1
	629	1
	630	1
	631	1
	632	1
	633	1
	634	1
	635	1
	636	1
	637	1
	638	1
	639	1
	640	1
	641	1
	642	1
	643	1
	644	1
	645	1
	646	1
	647	1
	648	1
	649	1
	650	1
	651	1
	652	1
	653	1
	654	1
	655	1
	656	1
	657	1
	658	1
	659	1
	660	1
	661	1
	662	1
	663	1
	664	1
	665	1
	666	1
	667	1
	668	1
	669	1
	670	1
	671	1
	672	1
	673	1
	674	1
	675	1
	676	1
	677	1
	678	1
	679	1
	680	1
	681	1
	682	1
	683	1
	684	1
	685	1
	686	1
	687	1
	688	1
	689	1
	690	1
	691	1
	692	1
	693	1
	694	1
	695	1
	696	1
	697	1
	698	1
	699	1
	700	1
	701	1
	702	1
	703	1
	704	1
	705	1
	706	1
	707	1
	708	1
	709	1
	710	1
	711	1
	712	1
	713	1
	714	1
	715	1
	716	1
	717	1
	718	1
	719	1
	720	1
	721	1
	722	1
	723	1
	724	1
	725	1
	726	1
	727	1
	728	1
	729	1
	730	1
	731	1
	732	1
	733	1
	734	1
	735	1
	736	1
	737	1
	738	1
	739	1
	740	1
	741	1
	742	1
	743	1
	744	1
	745	1
	746	1
	747	1
	748	1
	749	1
	750	1
	751	1
	752	1
	753	1
	754	1
	755	1
	756	1
	757	1
	758	1
	759	1
	760	1
	761	1
	762	1
	763	1
	764	1
	765	1
	766	1
	767	1
	768	1
	769	1
	770	1
	771	1
	772	1
	773	1
	774	1
	775	1
	776	1
	777	1
	778	1
	779	1
	780	1
	781	1
	782	1
	783	1
	784	1
	785	1
	786	1
	787	1
	788	1
	789	1
	790	1
	791	1
	792	1
	793	1
	794	1
	795	1
	796	1
	797	1
	798	1
	799	1
	800	1
	801	1
	802	1
	803	1
	804	1
	805	1
	806	1
	807	1
	808	1
	809	1
	810	1
	811	1
	812	1
	813	1
	814	1
	815	1
	816	1
	817	1
	818	1
	819	1
	820	1
	821	1
	822	1
	823	1
	824	1
	825	1
	826	1
	827	1
	828	1
	829	1
	830	1
	831	1
	832	1
	833	1
	834	1
	835	1
	836	1
	837	1
	838	1
	839	1
	840	1
	841	1
	842	1
	843	1
	844	1
	845	1
	846	1
	847	1
	848	1
	849	1
	850	1
	851	1
	852	1
	853	1
	854	1
	855	1
	856	1
	857	1
	858	1
	859	1
	860	1
	861	1
	862	1
	863	1
	864	1
	865	1
	866	1
	867	1
	868	1
	869	1
	870	1
	871	1
	872	1
	873	1
	874	1
	875	1
	876	1
	877	1
	878	1
	879	1
	880	1
	881	1
	882	1
	883	1
	884	1
	885	1
	886	1
	887	1
	888	1
	889	1
	890	1
	891	1
	892	1
	893	1
	894	1
	895	1
	896	1
	897	1
	898	1
	899	1
	900	1
	901	1
	902	1
	903	1
	904	1
	905	1
	906	1
	907	1
	908	1
	909	1
	910	1
	911	1
	912	1
	913	1
	914	1
	915	1
	916	1
	917	1
	918	1
	919	1
	920	1
	921	1
	922	1
	923	1
	924	1
	925	1
	926	1
	927	1
	928	1
	929	1
	930	1
	931	1
	932	1
	933	1
	934	1
	935	1
	936	1
	937	1
	938	1
	939	1
	940	1
	941	1
	942	1
	943	1
	944	1
	945	1
	946	1
	947	1
	948	1
	949	1
	950	1
	951	1
	952	1
	953	1
	954	1
	955	1
	956	1
	957	1
	958	1
	959	1
	960	1
	961	1
	962	1
	963	1
	964	1
	965	1
	966	1
	967	1
	968	1
	969	1
	970	1
	971	1
	972	1
	973	1
	974	1
	975	1
	976	1
	977	1
	978	1
	979	1
	980	1
	981	1
	982	1
	983	1
	984	1
	985	1
	986	1
	987	1
	988	1
	989	1
	990	1
	991	1
	992	1
	993	1
	994	1
	995	1
	996	1
	997	1
	998	1
	999	1
	1000	1
	1001	1
	1002	1
	1003	1
	1004	1
	1005	1
	1006	1
	1007	1
	1008	1
	1009	1
	1010	1
	1011	1
	1012	1
	1013	1
	1014	1
	1015	1
	1016	1
	1017	1
	1018	1
	1019	1
	1020	1
	1021	1
	1022	1
	1023	1
	1024	1
	1025	1
	1026	1
	1027	1
	1028	1
	1029	1
	1030	1
	1031	1
	1032	1
	1033	1
	1034	1
	1035	1
	1036	1
	1037	1
	1038	1
	1039	1
	1040	1
	1041	1
	1042	1
	1043	1
	1044	1
	1045	1
	1046	1
	1047	1
	1048	1
	1049	1
	1050	1
	1051	1
	1052	1
	1053	1
	1054	1
	1055	1
	1056	1
	1057	1
	1058	1
	1059	1
	1060	1
	1061	1
	1062	1
	1063	1
	1064	1
	1065	1
	1066	1
	1067	1
	1068	1
	1069	1
	1070	1
	1071	1
	1072	1
	1073	1
	1074	1
	1075	1
	1076	1
	1077	1
	1078	1
	1079	1
	1080	1
	1081	1
	1082	1
	1083	1
	1084	1
	1085	1
	1086	1
	1087	1
	1088	1
	1089	1
	1090	1
	1091	1
	1092	1
	1093	1
	1094	1
	1095	1
	1096	1
	1097	1
	1098	1
	1099	1
	1100	1
	1101	1
	1102	1
	1103	1
	1104	1
	1105	1
	1106	1
	1107	1
	1108	1
	1109	1
	1110	1
	1111	1
	1112	1
	1113	1
	1114	1
	1115	1
	1116	1
	1117	1
	1118	1
	1119	1
	1120	1
	1121	1
	1122	1
	1123	1
	1124	1
	1125	1
	1126	1
	1127	1
	1128	1
	1129	1
	1130	1
	1131	1
	1132	1
	1133	1
	1134	1
	1135	1
	1136	1
	1137	1
	1138	1
	1139	1
	1140	1
	1141	1
	1142	1
	1143	1
	1144	1
	1145	1
	1146	1
	1147	1
	1148	1
	1149	1
	1150	1
	1151	1
	1152	1
	1153	1
	1154	1
	1155	1
	1156	1
	1157	1
	1158	1
	1159	1
	1160	1
	1161	1
	1162	1
	1163	1
	1164	1
	1165	1
	1166	1
	1167	1
	1168	1
	1169	1
	1170	1
	1171	1
	1172	1
	1173	1
	1174	1
	1175	1
	1176	1
	1177	1
	1178	1
	1179	1
	1180	1
	1181	1
	1182	1
	1183	1
	1184	1
	1185	1
	1186	1
	1187	1
	1188	1
	1189	1
	1190	1
	1191	1
	1192	1
	1193	1
	1194	1
	1195	1
	1196	1
	1197	1
	1198	1
	1199	1
	1200	1
	1201	1
	1202	1
	1203	1
	1204	1
	1205	1
	1206	1
	1207	1
	1208	1
	1209	1
	1210	1
	1211	1
	1212	1
	1213	1
	1214	1
	1215	1
	1216	1
	1217	1
	1218	1
	1219	1
	1220	1
	1221	1
	1222	1
	1223	1
	1224	1
	1225	1
	1226	1
	1227	1
	1228	1
	1229	1
	1230	1
	1231	1
	1232	1
	1233	1
	1234	1
	1235	1
	1236	1
	1237	1
	1238	1
	1239	1
	1240	1
	1241	1
	1242	1
	1243	1
	1244	1
	1245	1
	1246	1
	1247	1
	1248	1
	1249	1
	1250	1
	1251	1
	1252	1
	1253	1
	1254	1
	1255	1
	1256	1
	1257	1
	1258	1
	1259	1
	1260	1
	1261	1
	1262	1
	1263	1
	1264	1
	1265	1
	1266	1
	1267	1
	1268	1
	1269	1
	1270	1
	1271	1
	1272	1
	1273	1
	1274	1
	1275	1
	1276	1
	1277	1
	1278	1
	1279	1
	1280	1
	1281	1
	1282	1
	1283	1
	1284	1
	1285	1
	1286	1
	1287	1
	1288	1
	1289	1
	1290	1
	1291	1
	1292	1
	1293	1
	1294	1
	1295	1
	1296	1
	1297	1
	1298	1
	1299	1
	1300	1
	1301	1
	1302	1
	1303	1
	1304	1
	1305	1
	1306	1
	1307	1
	1308	1
	1309	1
	1310	1
	1311	1
	1312	1
	1313	1
	1314	1
	1315	1
	1316	1
	1317	1
	1318	1
	1319	1
	1320	1
	1321	1
	1322	1
	1323	1
	1324	1
	1325	1
	1326	1
	1327	1
	1328	1
	1329	1
	1330	1
	1331	1
	1332	1
	1333	1
	1334	1
	1335	1
	1336	1
	1337	1
	1338	1
	1339	1
	1340	1
	1341	1
	1342	1
	1343	1
	1344	1
	1345	1
	1346	1
	1347	1
	1348	1
	1349	1
	1350	1
	1351	1
	1352	1
	1353	1
	1354	1
	1355	1
	1356	1
	1357	1
	1358	1
	1359	1
	1360	1
	1361	1
	1362	1
	1363	1
	1364	1
	1365	1
	1366	1
	1367	1
	1368	1
	1369	1
	1370	1
	1371	1
	1372	1
	1373	1
	1374	1
	1375	1
	1376	1
	1377	1
	1378	1
	1379	1
	1380	1
	1381	1
	1382	1
	1383	1
	1384	1
	1385	1
	1386	1
	1387	1
	1388	1
	1389	1
	1390	1
	1391	1
	1392	1
	1393	1
	1394	1
	1395	1
	1396	1
	1397	1
	1398	1
	1399	1
	1400	1
	1401	1
	1402	1
	1403	1
	1404	1
	1405	1
	1406	1
	1407	1
	1408	1
	1409	1
	1410	1
	1411	1
	1412	1
	1413	1
	1414	1
	1415	1
	1416	1
	1417	1
	1418	1
	1419	1
	1420	1
	1421	1
	1422	1
	1423	1
	1424	1
	1425	1
	1426	1
	1427	1
	1428	1
	1429	1
	1430	1
	1431	1
	1432	1
	1433	1
	1434	1
	1435	1
	1436	1
	1437	1
	1438	1
	1439	1
	1440	1
	1441	1
	1442	1
	1443	1
	1444	1
	1445	1
	1446	1
	1447	1
	1448	1
	1449	1
	1450	1
	1451	1
	1452	1
	1453	1
	1454	1
	1455	1
	1456	1
	1457	1
	1458	1
	1459	1
	1460	1
	1461	1
	1462	1
	1463	1
	1464	1
	1465	1
	1466	1
	1467	1
	1468	1
	1469	1
	1470	1
	1471	1
	1472	1
	1473	1
	1474	1
	1475	1
	1476	1
	1477	1
	1478	1
	1479	1
	1480	1
	1481	1
	1482	1
	1483	1
	1484	1
	1485	1
	1486	1
	1487	1
	1488	1
	1489	1
	1490	1
	1491	1
	1492	1
	1493	1
	1494	1
	1495	1
	1496	1
	1497	1
	1498	1
	1499	1
	1500	1
	1501	1
	1502	1
	1503	1
	1504	1
	1505	1
	1506	1
	1507	1
	1508	1
	1509	1
	1510	1
	1511	1
	1512	1
	1513	1
	1514	1
	1515	1
	1516	1
	1517	1
	1518	1
	1519	1
	1520	1
	1521	1
	1522	1
	1523	1
	1524	1
	1525	1
	1526	1
	1527	1
	1528	1
	1529	1
	1530	1
	1531	1
	1532	1
	1533	1
	1534	1
	1535	1
	1536	1
	1537	1
	1538	1
	1539	1
	1540	1
	1541	1
	1542	1
	1543	1
	1544	1
	1545	1
	1546	1
	1547	1
	1548	1
	1549	1
	1550	1
	1551	1
	1552	1
	1553	1
	1554	1
	1555	1
	1556	1
	1557	1
	1558	1
	1559	1
	1560	1
	1561	1
	1562	1
	1563	1
	1564	1
	1565	1
	1566	1
	1567	1
	1568	1
	1569	1
	1570	1
	1571	1
	1572	1
	1573	1
	1574	1
	1575	1
	1576	1
	1577	1
	1578	1
	1579	1
	1580	1
	1581	1
	1582	1
	1583	1
	1584	1
	1585	1
	1586	1
	1587	1
	1588	1
	1589	1
	1590	1
	1591	1
	1592	1
	1593	1
	1594	1
	1595	1
	1596	1
	1597	1
	1598	1
	1599	1
	1600	1
	1601	1
	1602	1
	1603	1
	1604	1
	1605	1
	1606	1
	1607	1
	1608	1
	1609	1
	1610	1
	1611	1
	1612	1
	1613	1
	1614	1
	1615	1
	1616	1
	1617	1
	1618	1
	1619	1
	1620	1
	1621	1
	1622	1
	1623	1
	1624	1
	1625	1
	1626	1
	1627	1
	1628	1
	1629	1
	1630	1
	1631	1
	1632	1
	1633	1
	1634	1
	1635	1
	1636	1
	1637	1
	1638	1
	1639	1
	1640	1
	1641	1
	1642	1
	1643	1
	1644	1
	1645	1
	1646	1
	1647	1
	1648	1
	1649	1
	1650	1
	1651	1
	1652	1
	1653	1
	1654	1
	1655	1
	1656	1
	1657	1
	1658	1
	1659	1
	1660	1
	1661	1
	1662	1
	1663	1
	1664	1
	1665	1
	1666	1
	1667	1
	1668	1
	1669	1
	1670	1
	1671	1
	1672	1
	1673	1
	1674	1
	1675	1
	1676	1
	1677	1
	1678	1
	1679	1
	1680	1
	1681	1
	1682	1
	1683	1
	1684	1
	1685	1
	1686	1
	1687	1
	1688	1
	1689	1
	1690	1
	1691	1
	1692	1
	1693	1
	1694	1
	1695	1
	1696	1
	1697	1
	1698	1
	1699	1
	1700	1
	1701	1
	1702	1
	1703	1
	1704	1
	1705	1
	1706	1
	1707	1
	1708	1
	1709	1
	1710	1
	1711	1
	1712	1
	1713	1
	1714	1
	1715	1
	1716	1
	1717	1
	1718	1
	1719	1
	1720	1
	1721	1
	1722	1
	1723	1
	1724	1
	1725	1
	1726	1
	1727	1
	1728	1
	1729	1
	1730	1
	1731	1
	1732	1
	1733	1
	1734	1
	1735	1
	1736	1
	1737	1
	1738	1
	1739	1
	1740	1
	1741	1
	1742	1
	1743	1
	1744	1
	1745	1
	1746	1
	1747	1
	1748	1
	1749	1
	1750	1
	1751	1
	1752	1
	1753	1
	1754	1
	1755	1
	1756	1
	1757	1
	1758	1
	1759	1
	1760	1
	1761	1
	1762	1
	1763	1
	1764	1
	1765	1
	1766	1
	1767	1
	1768	1
	1769	1
	1770	1
	1771	1
	1772	1
	1773	1
	1774	1
	1775	1
	1776	1
	1777	1
	1778	1
	1779	1
	1780	1
	1781	1
	1782	1
	1783	1
	1784	1
	1785	1
	1786	1
	1787	1
	1788	1
	1789	1
	1790	1
	1791	1
	1792	1
	1793	1
	1794	1
	1795	1
	1796	1
	1797	1
	1798	1
	1799	1
	1800	1
	1801	1
	1802	1
	1803	1
	1804	1
	1805	1
	1806	1
	1807	1
	1808	1
	1809	1
	1810	1
	1811	1
	1812	1
	1813	1
	1814	1
	1815	1
	1816	1
	1817	1
	1818	1
	1819	1
	1820	1
	1821	1
	1822	1
	1823	1
	1824	1
	1825	1
	1826	1
	1827	1
	1828	1
	1829	1
	1830	1
	1831	1
	1832	1
	1833	1
	1834	1
	1835	1
	1836	1
	1837	1
	1838	1
	1839	1
	1840	1
	1841	1
	1842	1
	1843	1
	1844	1
	1845	1
	1846	1
	1847	1
	1848	1
	1849	1
	1850	1
	1851	1
	1852	1
	1853	1
	1854	1
	1855	1
	1856	1
	1857	1
	1858	1
	1859	1
	1860	1
	1861	1
	1862	1
	1863	1
	1864	1
	1865	1
	1866	1
	1867	1
	1868	1
	1869	1
	1870	1
	1871	1
	1872	1
	1873	1
	1874	1
	1875	1
	1876	1
	1877	1
	1878	1
	1879	1
	1880	1
	1881	1
	1882	1
	1883	1
	1884	1
	1885	1
	1886	1
	1887	1
	1888	1
	1889	1
	1890	1
	1891	1
	1892	1
	1893	1
	1894	1
	1895	1
	1896	1
	1897	1
	1898	1
	1899	1
	1900	1
	1901	1
	1902	1
	1903	1
	1904	1
	1905	1
	1906	1
	1907	1
	1908	1
	1909	1
	1910	1
	1911	1
	1912	1
	1913	1
	1914	1
	1915	1
	1916	1
	1917	1
	1918	1
	1919	1
	1920	1
	1921	1
	1922	1
	1923	1
	1924	1
	1925	1
	1926	1
	1927	1
	1928	1
	1929	1
	1930	1
	1931	1
	1932	1
	1933	1
	1934	1
	1935	1
	1936	1
	1937	1
	1938	1
	1939	1
	1940	1
	1941	1
	1942	1
	1943	1
	1944	1
	1945	1
	1946	1
	1947	1
	1948	1
	1949	1
	1950	1
	1951	1
	1952	1
	1953	1
	1954	1
	1955	1
	1956	1
	1957	1
	1958	1
	1959	1
	1960	1
	1961	1
	1962	1
	1963	1
	1964	1
	1965	1
	1966	1
	1967	1
	1968	1
	1969	1
	1970	1
	1971	1
	1972	1
	1973	1
	1974	1
	1975	1
	1976	1
	1977	1
	1978	1
	1979	1
	1980	1
	1981	1
	1982	1
	1983	1
	1984	1
	1985	1
	1986	1
	1987	1
	1988	1
	1989	1
	1990	1
	1991	1
	1992	1
	1993	1
	1994	1
	1995	1
	1996	1
	1997	1
	1998	1
	1999	1
[truncated: 53,081 more rows]
