# Supplementary material for: The ancient cline of haplogroup K implies that the Neolithic transition in Europe was mainly demic
Source: Sci Rep. 2017 Sep 11;7:11229. doi: 10.1038/s41598-017-11629-8 (PMC5594011; doi:10.1038/s41598-017-11629-8)
Supplement: Supplementary file 6 — Program S4 [file 41598_2017_11629_MOESM6_ESM.zip › How to run Program S4.txt]

PROGRAM S4
----------------------------------------------------------------------------------------------------
This program was used to obtain the data in figure S18.
Program S4 uses the same code as Program S1, but runs on a homogeneous space (rather than a realistic geography)

-- Runing the simulations --
1. Build an executable file with a Fortran compiler
2. Set the interbreeding intensity in "SimulationParameters.inp". It can be edited with any text editor.
3. Run the simulations
(The initial genetic condition in Ras Shamra (site with ID 5512) can be modified in "initial_dens.dat". 
It is preset at the conditions used in Fig S18: NDens = 0.422, XDens = 0.578. The condition NDens + XDens = 1 must always be met.)

-- Simulation output --
1. "Kfraction.txt": Contains information on the population number and %K at the 9 Early Neolithic regions at the date of the genetic data and the cell ID related to those regions. (Note that in homogeneous space those points are only indicative of the distance to the origin, but they no longer indicate a realistic geographic location.)
2. "results 100gen.txt",...,"results900gen.txt": These files contain information on the geographic coordinates of each cell, as well as the
population numbers and %K in each cell every 100 generations (as indicated in the file names).
3. "front.dat": Contains information on the geographic coordinates and grid coordinates (in km) for each node, and the generation (1 generation = 32yr)
at which farming reaches the cell (computed as the moment where the farming population is >320 individuals, i.e. >10% of the maximum population)
