# Supplementary material for: The ancient cline of haplogroup K implies that the Neolithic transition in Europe was mainly demic
Source: Sci Rep. 2017 Sep 11;7:11229. doi: 10.1038/s41598-017-11629-8 (PMC5594011; doi:10.1038/s41598-017-11629-8)
Supplement: Supplementary file 7 — Program S5 [file 41598_2017_11629_MOESM7_ESM.zip]

Archive with 13 entries (13 files):
- ErrorHandling.F90
- GlobalVariables.F90
- Grid.dat
- How to run Program S5.txt
- initial_dens.dat
- LandTravel.F90
- LongLat.dat
- Main.f90
- Simulation.F90
- SimulationParameters.inp
- StraightLine.f90
- TravelWeights.F90
- TypeClassification.F90
