# Supplementary material for: The ancient cline of haplogroup K implies that the Neolithic transition in Europe was mainly demic
Source: Sci Rep. 2017 Sep 11;7:11229. doi: 10.1038/s41598-017-11629-8 (PMC5594011; doi:10.1038/s41598-017-11629-8)
Supplement: Supplementary file 7 — Program S5 [file 41598_2017_11629_MOESM7_ESM.zip › How to run Program S5.txt]

PROGRAM S5
----------------------------------------------------------------------------------------------------
This program was used to obtain the data in figure S21.
Program S5 uses the same code as Program S1, but runs on a homogeneous space (rather than a realistic geography) and the output has been modified to provide only the data necessary to compute the front speed.

-- Runing the simulations --
1. Build an executable file with a Fortran compiler
2. Set the interbreeding intensity in "SimulationParameters.inp". It can be edited with any text editor.
3. Run the simulations
(The initial genetic condition at the central cell (site with ID 9090) can be modified in "initial_dens.dat", but it does not modify the results. 
It is preset at NDens = 1.0, XDens = 0.0; i.e. 100%K. The condition NDens + XDens = 1 must always be met.)

-- Simulation output --
1. "front.dat": Contains information on the geographic coordinates and grid coordinates (in km) and arrival time for each node along the horizontal direction from the center of the grid (origin) to the extreme.
The slope of the linear fit of the arrival time (1 generation = 32yr) versus distance (column X) yields the speeds plotted in Fig. S21
2. "results 1gen.txt",...,"results200gen.txt": These files contain information on the geographic coordinates of each cell, as well as the
population numbers and %K in each cell every 100 generations (as indicated in the file names).
